# Supplementary material for: ISCEV standard full-field ERG reference limits from 407 healthy subjects, derived from transference and validation of reference data between electrode types and centres
Source: Doc Ophthalmol. 2025 Apr 1;150(2):47–64. doi: 10.1007/s10633-025-10009-2 (PMC11991937; doi:10.1007/s10633-025-10009-2)
Supplement: Supplementary file 7 — Supplementary file7 (XLSX 483 kb) [file 10633_2025_10009_MOESM7_ESM.xlsx]

## Sheet: DA 0.01
																							Age	Amplitude lower limit	Amplitude upper limit	Peak time lower limit	Peak time upper limit
																							7.0089	136.109	314.458	69.3692	94.4165
																							7.49076	135.919	314.081	69.4642	94.5459
																							8.00548	135.715	313.679	69.5659	94.6842
																							8.85421	135.38	313.016	69.7338	94.9128
																							9.22656	135.234	312.726	69.8076	95.0133
																							9.40999	135.161	312.583	69.844	95.0628
																							9.61259	135.082	312.425	69.8842	95.1176
																							10.1875	134.856	311.977	69.9985	95.2731
																							10.2724	134.822	311.911	70.0154	95.2961
																							10.3244	134.802	311.871	70.0257	95.3101
																							10.3381	134.797	311.86	70.0285	95.3138
																							10.3901	134.776	311.819	70.0388	95.3279
																							10.5626	134.708	311.685	70.0731	95.3747
																							10.9788	134.545	311.362	70.156	95.4875
																							11.0171	134.53	311.332	70.1637	95.4979
																							11.9261	134.174	310.627	70.3451	95.7448
																							12.1889	134.071	310.423	70.3977	95.8164
																							12.3532	134.007	310.296	70.4305	95.8611
																							12.3915	133.992	310.266	70.4382	95.8715
																							12.7639	133.846	309.978	70.5128	95.973
																							12.8542	133.811	309.908	70.5309	95.9977
																							12.9363	133.779	309.844	70.5473	96.0201
	Local reference values for verification:											Local reference values for verification:											13.0294	133.743	309.772	70.566	96.0455
	Age	Amplitude (uV)										Age	Peak time (ms)										13.4346	133.585	309.459	70.6473	96.1561
																							13.7084	133.478	309.247	70.7022	96.2309
																							13.7112	133.477	309.245	70.7028	96.2317
																							13.911	133.399	309.091	70.743	96.2863
																							14.2286	133.275	308.846	70.8068	96.3733
																							14.423	133.2	308.696	70.8459	96.4265
																							14.5654	133.144	308.586	70.8746	96.4655
																							14.5818	133.138	308.573	70.8779	96.47
																							14.7105	133.088	308.474	70.9038	96.5053
																							14.7543	133.071	308.44	70.9126	96.5173
																							14.9788	132.984	308.267	70.9579	96.5789
																							15.1677	132.91	308.121	70.996	96.6307
																							15.2197	132.89	308.081	71.0065	96.645
																							15.3648	132.834	307.97	71.0358	96.6849
																							15.4497	132.801	307.904	71.0529	96.7082
																							16.2081	132.507	307.321	71.2062	96.9168
																							16.3231	132.462	307.233	71.2294	96.9485
																							16.386	132.438	307.184	71.2422	96.9658
																							16.4298	132.421	307.151	71.251	96.9779
																							17.0376	132.186	306.684	71.3742	97.1455
																							17.1143	132.156	306.625	71.3897	97.1667
																							17.3005	132.084	306.482	71.4275	97.2181
																							18.0753	131.785	305.888	71.5849	97.4323
																							18.089	131.78	305.878	71.5877	97.4361
																							18.1437	131.759	305.836	71.5988	97.4513
																							18.1766	131.746	305.811	71.6055	97.4604
																							18.4312	131.648	305.616	71.6573	97.5309
																							18.9268	131.457	305.237	71.7583	97.6683
																							19.7947	131.124	304.574	71.9355	97.9094
																							19.8905	131.087	304.501	71.9551	97.9361
																							20.5175	130.846	304.023	72.0834	98.1107
																							21.692	130.397	303.129	72.3243	98.4387
																							21.9329	130.304	302.946	72.3738	98.5061
																							22.1793	130.21	302.759	72.4245	98.5751
																							22.3628	130.14	302.62	72.4623	98.6265
																							22.6804	130.019	302.379	72.5277	98.7155
																							23.16	129.836	302.015	72.6266	98.8501
																							24	129.517	301.379	72.8001	99.0863
																							24.3094	129.399	301.145	72.8642	99.1734
																							24.6434	129.272	300.893	72.9333	99.2676
																							24.9747	129.146	300.643	73.002	99.3611
																							25	129.137	300.623	73.0073	99.3682
																							25.0404	129.121	300.593	73.0156	99.3796
																							25.2047	129.059	300.469	73.0497	99.426
																							25.243	129.045	300.44	73.0577	99.4369
																							25.3333	129.01	300.372	73.0764	99.4624
																							25.473	128.958	300.266	73.1054	99.5019
																							25.4812	128.954	300.26	73.1071	99.5042
																							25.5195	128.94	300.231	73.1151	99.515
																							25.6728	128.882	300.116	73.147	99.5584
																							25.681	128.879	300.11	73.1487	99.5607
																							25.7413	128.856	300.064	73.1612	99.5777
																							25.7522	128.852	300.056	73.1635	99.5808
																							25.8289	128.823	299.998	73.1794	99.6025
																							26	128.758	299.869	73.215	99.651
																							26.1465	128.703	299.759	73.2455	99.6924
																							26.2806	128.652	299.658	73.2734	99.7304
																							26.5352	128.556	299.466	73.3264	99.8026
																							26.5435	128.552	299.46	73.3281	99.8049
																							26.642	128.515	299.386	73.3487	99.8329
																							26.6502	128.512	299.38	73.3504	99.8352
																							26.7132	128.488	299.332	73.3635	99.8531
																							27.05	128.361	299.079	73.4337	99.9487
																							27.0801	128.35	299.056	73.44	99.9572
																							27.3621	128.243	298.844	73.4989	100.037
																							28	128.003	298.365	73.6322	100.219
																							28.512	127.81	297.981	73.7394	100.365
																							28.5175	127.808	297.977	73.7405	100.366
																							28.6407	127.762	297.885	73.7664	100.401
																							29.2621	127.528	297.42	73.8967	100.579
																							29.3279	127.504	297.37	73.9105	100.598
																							29.3908	127.48	297.323	73.9238	100.616
																							29.4949	127.441	297.245	73.9456	100.645
																							29.7139	127.359	297.082	73.9916	100.708
																							29.7769	127.335	297.035	74.0049	100.726
																							29.8344	127.314	296.992	74.017	100.743
																							29.8782	127.297	296.959	74.0262	100.755
																							29.9028	127.288	296.94	74.0314	100.762
																							29.9904	127.255	296.875	74.0498	100.787
																							30	127.252	296.868	74.0518	100.79
																							30.1547	127.194	296.752	74.0844	100.834
																							30.3436	127.123	296.611	74.1241	100.888
																							31.3073	126.762	295.892	74.3274	101.165
																							31.9069	126.539	295.446	74.4541	101.337
																							32.1971	126.43	295.23	74.5155	101.421
																							32.21	126.426	295.22	74.5182	101.425
																							33.3169	126.013	294.398	74.753	101.744
																							33.52	125.938	294.247	74.7961	101.803
																							33.82	125.826	294.024	74.8599	101.89
																							35.0198	125.382	293.136	75.1155	102.238
																							35.0664	125.364	293.101	75.1255	102.251
																							35.14	125.337	293.047	75.1412	102.273
																							35.77	125.104	292.581	75.2758	102.456
																							36.0438	125.003	292.379	75.3344	102.536
																							36.1615	124.959	292.292	75.3596	102.57
																							36.27	124.919	292.212	75.3828	102.602
																							36.293	124.911	292.196	75.3877	102.608
																							36.4244	124.862	292.099	75.4159	102.647
																							36.6379	124.784	291.941	75.4617	102.709
																							36.6434	124.782	291.937	75.4628	102.71
																							36.99	124.654	291.682	75.5372	102.812
																							37.0431	124.634	291.643	75.5486	102.827
																							37.3908	124.506	291.387	75.6233	102.929
																							37.6482	124.411	291.197	75.6786	103.004
																							37.6619	124.406	291.187	75.6815	103.008
																							37.7632	124.369	291.113	75.7033	103.038
																							38	124.282	290.938	75.7543	103.107
																							38.1793	124.216	290.807	75.7929	103.16
																							38.4175	124.129	290.632	75.8442	103.229
																							38.5489	124.08	290.535	75.8725	103.268
																							38.8419	123.973	290.32	75.9357	103.354
																							39.0034	123.914	290.202	75.9705	103.401
																							39.9726	123.558	289.491	76.18	103.687
																							40.3285	123.428	289.231	76.2571	103.791
																							40.5038	123.364	289.103	76.2951	103.843
																							40.8214	123.248	288.871	76.3639	103.937
																							40.898	123.22	288.814	76.3806	103.96
																							40.9938	123.185	288.744	76.4014	103.988
																							41.8535	122.872	288.117	76.5882	104.242
																							42.1875	122.75	287.873	76.6609	104.341
																							42.6256	122.591	287.554	76.7564	104.471
																							43	122.455	287.282	76.8381	104.582
																							43.2416	122.367	287.106	76.8909	104.654
																							43.4552	122.29	286.951	76.9375	104.718
																							43.7728	122.174	286.72	77.007	104.812
																							43.9316	122.117	286.605	77.0417	104.859
																							44	122.092	286.555	77.0567	104.88
																							45.0048	121.728	285.826	77.277	105.18
																							45.0979	121.695	285.759	77.2975	105.207
																							45.3142	121.617	285.602	77.345	105.272
																							45.3306	121.611	285.59	77.3486	105.277
																							45.48	121.557	285.482	77.3814	105.322
																							46.15	121.315	284.997	77.5289	105.522
																							46.4285	121.215	284.796	77.5902	105.606
																							46.5298	121.178	284.723	77.6126	105.636
																							47.0828	120.979	284.324	77.7346	105.803
																							47.332	120.889	284.144	77.7897	105.877
																							47.3566	120.881	284.126	77.7951	105.885
																							47.95	120.667	283.699	77.9264	106.064
																							48.2136	120.573	283.509	77.9848	106.143
																							48.2738	120.551	283.466	77.9981	106.161
																							48.35	120.524	283.411	78.015	106.184
																							48.3943	120.508	283.379	78.0248	106.197
																							49.41	120.144	282.649	78.2503	106.504
																							49.88	119.976	282.312	78.3549	106.647
																							50	119.934	282.226	78.3816	106.683
																							50.4038	119.789	281.936	78.4716	106.806
																							51	119.577	281.509	78.6046	106.987
																							51.6413	119.349	281.051	78.748	107.182
																							51.7454	119.312	280.976	78.7712	107.213
																							52.1506	119.168	280.687	78.862	107.337
																							52.3176	119.108	280.568	78.8994	107.388
																							52.32	119.107	280.566	78.8999	107.389
																							52.6297	118.997	280.345	78.9694	107.483
																							52.7146	118.967	280.284	78.9885	107.509
																							53.0404	118.852	280.052	79.0616	107.609
																							53.1389	118.817	279.982	79.0837	107.639
																							53.1499	118.813	279.974	79.0862	107.642
																							54.5489	118.318	278.979	79.4012	108.071
																							54.55	118.318	278.978	79.4014	108.071
																							54.64	118.286	278.914	79.4217	108.099
																							54.8994	118.194	278.73	79.4803	108.178
																							54.9843	118.164	278.67	79.4995	108.205
																							55.21	118.085	278.51	79.5505	108.274
																							55.22	118.081	278.502	79.5527	108.277
																							55.3238	118.045	278.429	79.5762	108.309
																							55.42	118.011	278.361	79.5979	108.339
																							55.45	118	278.339	79.6047	108.348
																							56.52	117.623	277.581	79.8471	108.678
																							56.553	117.612	277.558	79.8546	108.688
																							56.73	117.55	277.433	79.8948	108.743
																							56.89	117.493	277.32	79.9311	108.792
																							57.0267	117.445	277.223	79.9621	108.834
																							57.25	117.367	277.065	80.0129	108.903
																							57.46	117.293	276.917	80.0606	108.968
																							57.55	117.262	276.854	80.0811	108.996
																							57.67	117.22	276.769	80.1084	109.033
																							57.8535	117.155	276.639	80.1502	109.09
																							58	117.104	276.536	80.1836	109.136
																							58.1465	117.053	276.433	80.2169	109.181
																							58.3299	116.989	276.303	80.2588	109.238
																							58.36	116.978	276.282	80.2656	109.247
																							58.75	116.842	276.007	80.3546	109.369
																							58.9	116.789	275.902	80.3889	109.415
																							59.01	116.751	275.824	80.414	109.449
																							59.09	116.723	275.768	80.4323	109.474
																							59.19	116.688	275.698	80.4551	109.505
																							59.39	116.618	275.557	80.5009	109.568
																							59.41	116.611	275.543	80.5054	109.574
																							59.46	116.594	275.508	80.5169	109.589
																							59.488	116.584	275.488	80.5233	109.598
																							59.65	116.527	275.374	80.5603	109.649
																							59.74	116.496	275.311	80.581	109.677
																							60.05	116.388	275.093	80.652	109.773
																							60.19	116.339	274.995	80.684	109.817
																							60.98	116.064	274.441	80.8653	110.064
																							61.25	115.97	274.251	80.9274	110.148
																							61.588	115.853	274.015	81.0051	110.254
																							61.85	115.762	273.831	81.0655	110.336
																							62.07	115.686	273.678	81.1162	110.405
																							62.0726	115.685	273.676	81.1168	110.406
																							62.12	115.668	273.643	81.1277	110.421
																							62.3956	115.573	273.45	81.1912	110.507
																							62.45	115.554	273.412	81.2038	110.524
																							62.8857	115.403	273.108	81.3044	110.661
																							63.0198	115.357	273.014	81.3354	110.703
																							63.5838	115.162	272.62	81.4658	110.881
																							63.75	115.104	272.505	81.5043	110.933
																							64.05	115.001	272.296	81.5738	111.028
																							64.31	114.911	272.115	81.6341	111.11
																							64.32	114.907	272.108	81.6364	111.113
																							64.52	114.839	271.968	81.6828	111.176
																							64.6	114.811	271.913	81.7013	111.202
																							64.96	114.687	271.662	81.785	111.315
																							65.11	114.635	271.558	81.8198	111.363
																							65.48	114.508	271.301	81.9059	111.48
																							65.63	114.456	271.197	81.9408	111.527
																							65.7472	114.416	271.116	81.9681	111.565
																							65.8	114.398	271.079	81.9804	111.581
																							66.02	114.322	270.926	82.0316	111.651
																							66.32	114.219	270.718	82.1016	111.746
																							66.34	114.213	270.704	82.1063	111.753
																							66.52	114.151	270.58	82.1483	111.81
																							66.59	114.127	270.531	82.1646	111.832
																							66.6	114.123	270.524	82.1669	111.835
																							66.87	114.031	270.337	82.23	111.921
																							66.88	114.027	270.33	82.2323	111.924
																							67.32	113.877	270.026	82.3352	112.064
																							67.48	113.822	269.915	82.3726	112.115
																							67.55	113.798	269.867	82.389	112.137
																							67.61	113.777	269.825	82.4031	112.157
																							67.94	113.664	269.597	82.4804	112.262
																							67.99	113.647	269.563	82.4921	112.278
																							68.07	113.62	269.507	82.5108	112.303
																							68.19	113.579	269.425	82.539	112.342
																							68.7	113.405	269.073	82.6586	112.504
																							69.23	113.224	268.707	82.7832	112.674
																							69.34	113.187	268.631	82.8091	112.709
																							69.56	113.112	268.48	82.8609	112.78
																							70.33	112.85	267.95	83.0423	113.027
																							70.44	112.812	267.875	83.0683	113.062
																							70.6	112.758	267.765	83.1061	113.113
																							70.601	112.758	267.764	83.1063	113.114
																							70.81	112.687	267.62	83.1557	113.181
																							71.05	112.605	267.456	83.2124	113.258
																							71.65	112.402	267.044	83.3544	113.451
																							71.87	112.327	266.893	83.4065	113.522
																							72.68	112.053	266.339	83.5987	113.784
																							73.86	111.655	265.533	83.8794	114.166
																							74.5	111.44	265.096	84.0321	114.374
																							74.84	111.326	264.865	84.1133	114.484
																							75.3	111.171	264.551	84.2233	114.634
																							75.49	111.107	264.422	84.2688	114.696
																							75.5	111.104	264.415	84.2712	114.699
																							76.32	110.829	263.858	84.4677	114.967
																							76.5503	110.752	263.702	84.523	115.042
																							76.86	110.648	263.492	84.5974	115.143
																							76.9227	110.627	263.449	84.6125	115.164
																							76.93	110.625	263.444	84.6142	115.166
																							77.07	110.578	263.35	84.6479	115.212
																							77.85	110.318	262.821	84.8357	115.468
																							78.31	110.164	262.51	84.9466	115.619
																							79.83	109.659	261.484	85.3143	116.119
																							79.9124	109.631	261.429	85.3343	116.146
																							82.9624	108.623	259.38	86.0769	117.157
																							84.1	108.248	258.62	86.3556	117.536

## Sheet: DA 3.0 a-wave
																							Age	Amplitude lower limit	Amplitude upper limit	Peak time lower limit	Peak time upper limit
																							7.0089	126.16	262.729	13.4301	16.0421
																							7.49076	125.814	262.244	13.4399	16.0537
																							8.00548	125.445	261.727	13.4502	16.0661
																							8.85421	124.837	260.876	13.4674	16.0866
																							9.22656	124.571	260.503	13.4749	16.0956
																							9.40999	124.44	260.319	13.4786	16.1
																							9.61259	124.295	260.117	13.4827	16.1049
																							10.1875	123.885	259.541	13.4944	16.1188
																							10.3244	123.787	259.404	13.4971	16.1221
																							10.3381	123.778	259.391	13.4974	16.1224
																							10.3901	123.741	259.339	13.4985	16.1237
																							10.5626	123.618	259.166	13.5019	16.1279
																							10.9788	123.321	258.751	13.5104	16.1379
																							11.0171	123.294	258.712	13.5112	16.1389
																							11.9261	122.649	257.806	13.5296	16.1609
																							12.1889	122.462	257.544	13.5349	16.1673
																							12.3915	122.319	257.342	13.539	16.1722
																							12.7639	122.055	256.971	13.5466	16.1812
																							12.8542	121.991	256.881	13.5485	16.1834
																							12.9363	121.933	256.799	13.5501	16.1854
																							13.0294	121.867	256.707	13.552	16.1877
																							13.4346	121.58	256.304	13.5603	16.1975
	Local reference values for verification:											Local reference values for verification:											13.7084	121.387	256.032	13.5658	16.2042
	Age	Amplitude (uV)										Age	Peak time (ms)										13.7112	121.385	256.029	13.5659	16.2042
																							13.911	121.244	255.83	13.57	16.2091
																							14.2286	121.02	255.515	13.5764	16.2168
																							14.423	120.883	255.322	13.5804	16.2216
																							14.5654	120.783	255.181	13.5833	16.225
																							14.5818	120.771	255.165	13.5836	16.2254
																							14.7105	120.68	255.037	13.5862	16.2286
																							14.7543	120.649	254.993	13.5871	16.2296
																							14.9788	120.491	254.771	13.5917	16.2351
																							15.1677	120.358	254.584	13.5956	16.2397
																							15.2197	120.322	254.532	13.5966	16.241
																							15.3648	120.22	254.388	13.5996	16.2445
																							15.4497	120.16	254.304	13.6013	16.2466
																							15.6687	120.006	254.087	13.6058	16.2519
																							16.2081	119.628	253.553	13.6168	16.2651
																							16.3231	119.547	253.44	13.6191	16.2679
																							16.386	119.503	253.377	13.6204	16.2694
																							16.4298	119.472	253.334	13.6213	16.2705
																							16.449	119.459	253.315	13.6217	16.2709
																							17.0376	119.046	252.733	13.6338	16.2853
																							17.1143	118.993	252.658	13.6353	16.2872
																							17.3005	118.863	252.474	13.6391	16.2917
																							17.7495	118.549	252.031	13.6483	16.3027
																							18.0753	118.321	251.709	13.655	16.3107
																							18.089	118.312	251.696	13.6553	16.311
																							18.1437	118.273	251.642	13.6564	16.3124
																							18.1766	118.251	251.609	13.6571	16.3132
																							18.412	118.086	251.377	13.6619	16.3189
																							18.4312	118.073	251.358	13.6623	16.3194
																							18.9268	117.728	250.87	13.6725	16.3315
																							19.7947	117.124	250.017	13.6903	16.3528
																							19.8905	117.057	249.922	13.6922	16.3552
																							20.5175	116.622	249.307	13.7051	16.3706
																							21.692	115.809	248.155	13.7293	16.3994
																							21.9329	115.643	247.919	13.7343	16.4054
																							22.1355	115.503	247.72	13.7384	16.4104
																							22.1793	115.473	247.678	13.7393	16.4114
																							22.3628	115.346	247.498	13.7431	16.416
																							22.6804	115.127	247.187	13.7497	16.4238
																							23	114.907	246.875	13.7563	16.4317
																							23.16	114.797	246.719	13.7596	16.4356
																							24	114.219	245.899	13.7769	16.4563
																							24.3094	114.007	245.597	13.7833	16.464
																							24.6434	113.778	245.271	13.7902	16.4722
																							24.9747	113.551	244.949	13.7971	16.4804
																							25	113.533	244.924	13.7976	16.481
																							25.0404	113.506	244.885	13.7984	16.482
																							25.2047	113.393	244.725	13.8019	16.4861
																							25.243	113.367	244.687	13.8026	16.487
																							25.3333	113.305	244.6	13.8045	16.4893
																							25.473	113.21	244.464	13.8074	16.4927
																							25.4812	113.204	244.456	13.8076	16.4929
																							25.5195	113.178	244.418	13.8084	16.4939
																							25.6728	113.073	244.269	13.8115	16.4977
																							25.7413	113.026	244.203	13.813	16.4994
																							25.7522	113.019	244.192	13.8132	16.4996
																							25.8289	112.966	244.118	13.8148	16.5015
																							26	112.85	243.951	13.8183	16.5058
																							26.1465	112.749	243.809	13.8214	16.5094
																							26.2806	112.658	243.678	13.8242	16.5127
																							26.5352	112.484	243.431	13.8294	16.519
																							26.5435	112.479	243.423	13.8296	16.5192
																							26.642	112.411	243.328	13.8316	16.5217
																							26.6502	112.406	243.32	13.8318	16.5219
																							26.7132	112.363	243.258	13.8331	16.5235
																							27.05	112.133	242.932	13.8401	16.5318
																							27.0801	112.113	242.902	13.8407	16.5326
																							27.3621	111.921	242.629	13.8466	16.5395
																							28	111.487	242.011	13.8599	16.5554
																							28.512	111.14	241.515	13.8705	16.5681
																							28.5175	111.136	241.51	13.8706	16.5682
																							28.6407	111.053	241.391	13.8732	16.5713
																							28.7283	110.993	241.306	13.875	16.5735
																							29.2621	110.632	240.79	13.8861	16.5868
																							29.3279	110.587	240.726	13.8875	16.5884
																							29.3908	110.545	240.666	13.8888	16.59
																							29.4949	110.474	240.565	13.891	16.5926
																							29.7139	110.326	240.354	13.8955	16.598
																							29.7769	110.284	240.293	13.8969	16.5996
																							29.8344	110.245	240.237	13.8981	16.601
																							29.8782	110.215	240.195	13.899	16.6021
																							29.9028	110.198	240.171	13.8995	16.6027
																							29.9904	110.139	240.087	13.9013	16.6049
																							30	110.133	240.078	13.9015	16.6051
																							30.1547	110.028	239.928	13.9047	16.609
																							30.3436	109.901	239.746	13.9087	16.6137
																							31.3073	109.251	238.818	13.9288	16.6377
																							31.9069	108.848	238.241	13.9413	16.6527
																							32.1971	108.653	237.962	13.9474	16.66
																							32.21	108.645	237.95	13.9477	16.6603
																							33.3169	107.903	236.887	13.9709	16.688
																							33.52	107.767	236.692	13.9751	16.6931
																							33.82	107.567	236.405	13.9814	16.7006
																							35.0198	106.766	235.256	14.0066	16.7307
																							35.0664	106.735	235.212	14.0076	16.7318
																							35.14	106.686	235.142	14.0091	16.7337
																							35.77	106.267	234.54	14.0224	16.7495
																							36.0438	106.085	234.279	14.0281	16.7564
																							36.1615	106.007	234.166	14.0306	16.7594
																							36.27	105.935	234.063	14.0329	16.7621
																							36.293	105.92	234.041	14.0334	16.7627
																							36.4244	105.833	233.916	14.0362	16.766
																							36.6379	105.691	233.712	14.0407	16.7713
																							36.6434	105.688	233.707	14.0408	16.7715
																							36.99	105.458	233.377	14.0481	16.7802
																							37.0431	105.423	233.326	14.0492	16.7815
																							37.3908	105.193	232.995	14.0565	16.7903
																							37.6482	105.023	232.75	14.062	16.7968
																							37.6619	105.014	232.737	14.0622	16.7971
																							37.7632	104.947	232.641	14.0644	16.7997
																							38	104.79	232.416	14.0694	16.8057
																							38.1793	104.672	232.245	14.0732	16.8102
																							38.4175	104.515	232.019	14.0782	16.8162
																							38.5489	104.428	231.894	14.081	16.8195
																							38.8419	104.235	231.616	14.0872	16.8269
																							39.0034	104.129	231.463	14.0906	16.831
																							39.9726	103.492	230.544	14.1111	16.8555
																							40.3285	103.258	230.207	14.1186	16.8645
																							40.5038	103.143	230.041	14.1223	16.8689
																							40.8214	102.935	229.741	14.1291	16.8769
																							40.898	102.885	229.668	14.1307	16.8789
																							40.9938	102.822	229.577	14.1327	16.8813
																							41.8535	102.26	228.765	14.151	16.9031
																							42.1875	102.042	228.45	14.1581	16.9116
																							42.6256	101.757	228.037	14.1674	16.9227
																							43	101.513	227.685	14.1753	16.9322
																							43.2416	101.356	227.457	14.1805	16.9383
																							43.4552	101.217	227.256	14.185	16.9438
																							43.7728	101.011	226.957	14.1918	16.9518
																							43.9316	100.908	226.808	14.1951	16.9559
																							44	100.863	226.744	14.1966	16.9576
																							44.742	100.383	226.047	14.2124	16.9765
																							45.0048	100.213	225.8	14.218	16.9832
																							45.0979	100.152	225.713	14.22	16.9856
																							45.3142	100.013	225.51	14.2246	16.9911
																							45.3306	100.002	225.495	14.225	16.9915
																							45.48	99.9054	225.355	14.2282	16.9953
																							46.0945	99.5088	224.779	14.2413	17.011
																							46.15	99.473	224.727	14.2425	17.0124
																							46.4285	99.2936	224.466	14.2484	17.0195
																							46.5298	99.2283	224.372	14.2506	17.0221
																							47.0828	98.8725	223.855	14.2624	17.0362
																							47.332	98.7124	223.622	14.2678	17.0426
																							47.3566	98.6966	223.599	14.2683	17.0432
																							47.95	98.3158	223.045	14.281	17.0584
																							48.2136	98.1468	222.799	14.2866	17.0652
																							48.2738	98.1082	222.743	14.2879	17.0667
																							48.35	98.0594	222.672	14.2896	17.0687
																							48.3943	98.0311	222.631	14.2905	17.0698
																							49.41	97.3816	221.685	14.3123	17.0958
																							49.88	97.0818	221.248	14.3224	17.1079
																							50	97.0053	221.136	14.325	17.111
																							50.4038	96.7481	220.761	14.3337	17.1213
																							51	96.369	220.208	14.3465	17.1367
																							51.6413	95.9619	219.613	14.3603	17.1532
																							51.7454	95.8959	219.517	14.3626	17.1558
																							52.1506	95.6392	219.142	14.3713	17.1663
																							52.3176	95.5335	218.987	14.3749	17.1706
																							52.32	95.532	218.985	14.3749	17.1706
																							52.6297	95.3361	218.699	14.3816	17.1786
																							52.7146	95.2824	218.62	14.3835	17.1808
																							53.0404	95.0766	218.319	14.3905	17.1892
																							53.1389	95.0144	218.228	14.3926	17.1918
																							53.1499	95.0075	218.218	14.3928	17.192
																							54.5489	94.1262	216.928	14.4231	17.2282
																							54.55	94.1255	216.927	14.4231	17.2282
																							54.64	94.069	216.844	14.4251	17.2305
																							54.8994	93.9061	216.605	14.4307	17.2372
																							54.9843	93.8528	216.527	14.4325	17.2394
																							55.21	93.7111	216.319	14.4374	17.2453
																							55.22	93.7048	216.31	14.4376	17.2455
																							55.3238	93.6398	216.215	14.4399	17.2482
																							55.42	93.5794	216.126	14.442	17.2507
																							55.45	93.5606	216.098	14.4426	17.2515
																							56.52	92.891	215.116	14.4658	17.2792
																							56.553	92.8704	215.085	14.4665	17.28
																							56.73	92.7599	214.923	14.4704	17.2846
																							56.89	92.66	214.776	14.4738	17.2888
																							57.0267	92.5747	214.651	14.4768	17.2923
																							57.25	92.4355	214.446	14.4817	17.2981
																							57.46	92.3046	214.254	14.4862	17.3036
																							57.55	92.2485	214.171	14.4882	17.3059
																							57.67	92.1738	214.062	14.4908	17.309
																							57.8535	92.0596	213.894	14.4948	17.3138
																							58	91.9685	213.76	14.498	17.3176
																							58.1465	91.8774	213.626	14.5012	17.3214
																							58.3299	91.7634	213.458	14.5051	17.3262
																							58.36	91.7447	213.43	14.5058	17.327
																							58.75	91.5026	213.074	14.5143	17.3371
																							58.9	91.4095	212.937	14.5176	17.341
																							59.01	91.3413	212.836	14.52	17.3439
																							59.09	91.2917	212.763	14.5217	17.3459
																							59.14	91.2608	212.718	14.5228	17.3472
																							59.19	91.2298	212.672	14.5239	17.3485
																							59.39	91.1059	212.49	14.5282	17.3538
																							59.41	91.0935	212.471	14.5287	17.3543
																							59.46	91.0625	212.426	14.5298	17.3556
																							59.488	91.0452	212.4	14.5304	17.3563
																							59.65	90.9449	212.252	14.5339	17.3605
																							59.74	90.8893	212.17	14.5359	17.3629
																							60.05	90.6976	211.888	14.5426	17.3709
																							60.19	90.6111	211.76	14.5457	17.3746
																							60.98	90.1237	211.041	14.5629	17.3952
																							61.25	89.9574	210.796	14.5688	17.4023
																							61.588	89.7495	210.488	14.5762	17.4111
																							61.85	89.5884	210.25	14.582	17.4179
																							62.07	89.4532	210.051	14.5868	17.4237
																							62.0726	89.4517	210.048	14.5868	17.4237
																							62.12	89.4225	210.005	14.5879	17.425
																							62.3956	89.2534	209.755	14.5939	17.4322
																							62.45	89.22	209.706	14.5951	17.4336
																							62.8857	88.953	209.311	14.6046	17.445
																							63.0198	88.8708	209.189	14.6076	17.4485
																							63.5838	88.5258	208.679	14.6199	17.4633
																							63.75	88.4243	208.528	14.6236	17.4676
																							64.05	88.2412	208.257	14.6302	17.4755
																							64.31	88.0826	208.022	14.6359	17.4823
																							64.32	88.0765	208.013	14.6361	17.4826
																							64.52	87.9546	207.832	14.6405	17.4878
																							64.6	87.9058	207.76	14.6422	17.4899
																							64.96	87.6866	207.435	14.6502	17.4994
																							65.11	87.5954	207.3	14.6535	17.5033
																							65.48	87.3705	206.966	14.6616	17.513
																							65.63	87.2794	206.831	14.6649	17.517
																							65.7472	87.2082	206.725	14.6675	17.5201
																							65.8	87.1762	206.678	14.6686	17.5215
																							66.02	87.0427	206.48	14.6735	17.5272
																							66.32	86.8609	206.21	14.6801	17.5351
																							66.34	86.8488	206.192	14.6805	17.5357
																							66.52	86.7397	206.03	14.6845	17.5404
																							66.59	86.6974	205.967	14.686	17.5422
																							66.6	86.6913	205.958	14.6863	17.5425
																							66.87	86.5279	205.715	14.6922	17.5496
																							66.88	86.5219	205.706	14.6924	17.5499
																							67.32	86.256	205.31	14.7021	17.5615
																							67.48	86.1594	205.167	14.7057	17.5657
																							67.55	86.1171	205.104	14.7072	17.5675
																							67.61	86.0809	205.05	14.7085	17.5691
																							67.94	85.8819	204.754	14.7158	17.5778
																							67.99	85.8518	204.709	14.7169	17.5791
																							68.07	85.8036	204.637	14.7187	17.5812
																							68.19	85.7313	204.53	14.7213	17.5844
																							68.7	85.4244	204.073	14.7326	17.5979
																							69.23	85.106	203.598	14.7443	17.6119
																							69.34	85.04	203.5	14.7468	17.6148
																							69.56	84.908	203.303	14.7516	17.6206
																							70.33	84.4469	202.615	14.7687	17.641
																							70.44	84.3812	202.517	14.7711	17.6439
																							70.6	84.2855	202.374	14.7747	17.6481
																							70.601	84.2849	202.373	14.7747	17.6481
																							70.81	84.1601	202.187	14.7793	17.6537
																							71.05	84.0168	201.973	14.7846	17.66
																							71.65	83.6591	201.438	14.798	17.6759
																							71.87	83.5282	201.242	14.8028	17.6818
																							72.68	83.0468	200.522	14.8208	17.7033
																							73.86	82.3477	199.475	14.8471	17.7346
																							74.5	81.9697	198.908	14.8614	17.7517
																							74.84	81.7693	198.607	14.8689	17.7607
																							75.3	81.4984	198.2	14.8792	17.773
																							75.49	81.3866	198.032	14.8835	17.7781
																							75.5	81.3807	198.023	14.8837	17.7783
																							76.32	80.8992	197.3	14.902	17.8002
																							76.5503	80.7642	197.097	14.9072	17.8064
																							76.86	80.5828	196.824	14.9141	17.8146
																							76.9227	80.5461	196.768	14.9155	17.8163
																							76.93	80.5418	196.762	14.9156	17.8165
																							77.07	80.4599	196.639	14.9188	17.8203
																							77.85	80.0042	195.952	14.9363	17.8411
																							78.31	79.736	195.548	14.9466	17.8534
																							79.83	78.8527	194.215	14.9807	17.8942
																							79.9124	78.8049	194.143	14.9825	17.8964
																							82.9624	77.0467	191.481	15.0513	17.9785
																							84.1	76.3955	190.493	15.077	18.0092
																							86.32	75.132	188.57	15.1273	18.0693

## Sheet: DA 3.0 b-wave
																							Age	Amplitude lower limit	Amplitude upper limit	Peak time lower limit	Peak time upper limit
																							7.0089	194.024	432.824	45.3729	57.1068
																							7.49076	193.791	432.339	45.3815	57.1177
																							8.00548	193.542	431.822	45.3908	57.1294
																							8.85421	193.133	430.97	45.406	57.1486
																							9.22656	192.953	430.597	45.4127	57.157
																							9.40999	192.865	430.413	45.416	57.1611
																							9.61259	192.767	430.211	45.4196	57.1657
																							10.1875	192.491	429.635	45.43	57.1787
																							10.3244	192.425	429.498	45.4324	57.1818
																							10.3381	192.419	429.485	45.4327	57.1821
																							10.3901	192.394	429.433	45.4336	57.1833
																							10.5626	192.311	429.26	45.4367	57.1872
																							10.9788	192.111	428.845	45.4442	57.1966
																							11.0171	192.093	428.807	45.4449	57.1975
																							11.9261	191.657	427.9	45.4612	57.2181
																							12.1889	191.531	427.639	45.466	57.224
																							12.3915	191.435	427.437	45.4696	57.2286
																							12.7639	191.257	427.067	45.4763	57.237
																							12.8542	191.213	426.977	45.4779	57.2391
																							12.9363	191.174	426.895	45.4794	57.2409
																							13.0294	191.13	426.803	45.4811	57.243
																							13.4346	190.936	426.4	45.4884	57.2522
	Local reference values for verification:											Local reference values for verification:											13.7084	190.806	426.128	45.4933	57.2584
	Age	Amplitude (uV)										Age	Peak time (ms)										13.7112	190.805	426.126	45.4934	57.2585
																							13.911	190.709	425.927	45.4969	57.263
																							14.2286	190.558	425.612	45.5027	57.2702
																							14.423	190.466	425.42	45.5062	57.2746
																							14.5654	190.398	425.279	45.5087	57.2778
																							14.5818	190.39	425.262	45.509	57.2782
																							14.7105	190.329	425.135	45.5113	57.2811
																							14.7543	190.308	425.092	45.5121	57.2821
																							14.9788	190.201	424.869	45.5162	57.2872
																							15.1677	190.111	424.682	45.5196	57.2915
																							15.2197	190.087	424.631	45.5205	57.2927
																							15.3648	190.018	424.487	45.5231	57.296
																							15.4497	189.978	424.403	45.5247	57.2979
																							15.6687	189.874	424.187	45.5286	57.3028
																							16.2081	189.618	423.654	45.5383	57.3151
																							16.3231	189.563	423.541	45.5404	57.3177
																							16.386	189.533	423.479	45.5415	57.3191
																							16.4298	189.513	423.435	45.5423	57.3201
																							16.449	189.504	423.417	45.5427	57.3205
																							17.0376	189.225	422.836	45.5533	57.3339
																							17.1143	189.189	422.761	45.5546	57.3356
																							17.3005	189.101	422.577	45.558	57.3399
																							17.7495	188.888	422.135	45.5661	57.35
																							18.0753	188.735	421.815	45.572	57.3574
																							18.089	188.728	421.801	45.5722	57.3577
																							18.1437	188.702	421.748	45.5732	57.359
																							18.1766	188.687	421.715	45.5738	57.3597
																							18.412	188.576	421.484	45.578	57.3651
																							18.4312	188.567	421.465	45.5784	57.3655
																							18.9268	188.333	420.978	45.5873	57.3768
																							19.7947	187.925	420.127	45.603	57.3965
																							19.8905	187.88	420.034	45.6047	57.3986
																							20.5175	187.585	419.42	45.616	57.4129
																							21.692	187.035	418.273	45.6372	57.4396
																							21.9329	186.922	418.038	45.6416	57.445
																							22.1355	186.827	417.84	45.6452	57.4496
																							22.1793	186.807	417.797	45.646	57.4506
																							22.3628	186.721	417.619	45.6493	57.4548
																							22.6804	186.573	417.309	45.6551	57.462
																							23	186.424	416.998	45.6609	57.4693
																							23.16	186.349	416.843	45.6637	57.4729
																							24	185.957	416.026	45.6789	57.492
																							24.3094	185.813	415.726	45.6845	57.4991
																							24.6434	185.658	415.402	45.6906	57.5067
																							24.9747	185.504	415.081	45.6965	57.5142
																							25	185.492	415.056	45.697	57.5148
																							25.0404	185.474	415.017	45.6977	57.5157
																							25.2047	185.397	414.858	45.7007	57.5195
																							25.243	185.379	414.821	45.7014	57.5203
																							25.3333	185.338	414.734	45.703	57.5224
																							25.473	185.273	414.598	45.7056	57.5256
																							25.4812	185.269	414.591	45.7057	57.5257
																							25.5195	185.251	414.553	45.7064	57.5266
																							25.6728	185.18	414.405	45.7092	57.5301
																							25.7413	185.148	414.339	45.7104	57.5317
																							25.7522	185.143	414.328	45.7106	57.5319
																							25.8289	185.108	414.254	45.712	57.5337
																							26	185.028	414.089	45.7151	57.5376
																							26.1465	184.96	413.947	45.7177	57.5409
																							26.2806	184.898	413.817	45.7202	57.5439
																							26.5352	184.78	413.572	45.7248	57.5497
																							26.5435	184.777	413.564	45.7249	57.5499
																							26.642	184.731	413.468	45.7267	57.5522
																							26.6502	184.727	413.46	45.7268	57.5524
																							26.7132	184.698	413.4	45.728	57.5538
																							27.05	184.542	413.075	45.7341	57.5615
																							27.0801	184.528	413.046	45.7346	57.5621
																							27.3621	184.398	412.774	45.7397	57.5686
																							28	184.103	412.159	45.7513	57.5831
																							28.512	183.867	411.667	45.7605	57.5948
																							28.5175	183.865	411.661	45.7606	57.5949
																							28.6407	183.808	411.543	45.7629	57.5977
																							28.7283	183.768	411.459	45.7645	57.5997
																							29.2621	183.522	410.946	45.7741	57.6119
																							29.3279	183.492	410.883	45.7753	57.6134
																							29.3908	183.463	410.822	45.7765	57.6148
																							29.4949	183.415	410.723	45.7783	57.6172
																							29.7139	183.314	410.512	45.7823	57.6222
																							29.7769	183.285	410.452	45.7834	57.6236
																							29.8344	183.259	410.397	45.7845	57.6249
																							29.8782	183.239	410.355	45.7853	57.6259
																							29.9028	183.227	410.331	45.7857	57.6265
																							29.9904	183.187	410.247	45.7873	57.6285
																							30	183.183	410.238	45.7875	57.6287
																							30.1547	183.112	410.09	45.7903	57.6322
																							30.3436	183.025	409.909	45.7937	57.6365
																							31.3073	182.583	408.987	45.8112	57.6585
																							31.9069	182.309	408.414	45.822	57.6722
																							32.1971	182.176	408.137	45.8273	57.6788
																							32.21	182.17	408.125	45.8275	57.6791
																							33.3169	181.665	407.07	45.8476	57.7044
																							33.52	181.573	406.877	45.8513	57.709
																							33.82	181.436	406.591	45.8567	57.7159
																							35.0198	180.891	405.452	45.8785	57.7433
																							35.0664	180.87	405.408	45.8794	57.7443
																							35.14	180.836	405.338	45.8807	57.746
																							35.77	180.55	404.741	45.8921	57.7604
																							36.0438	180.426	404.482	45.8971	57.7667
																							36.1615	180.373	404.371	45.8992	57.7693
																							36.27	180.324	404.268	45.9012	57.7718
																							36.293	180.314	404.246	45.9016	57.7723
																							36.4244	180.254	404.122	45.904	57.7754
																							36.6379	180.157	403.92	45.9079	57.7802
																							36.6434	180.155	403.915	45.908	57.7804
																							36.99	179.998	403.588	45.9143	57.7883
																							37.0431	179.974	403.538	45.9153	57.7895
																							37.3908	179.817	403.209	45.9216	57.7974
																							37.6482	179.701	402.967	45.9263	57.8033
																							37.6619	179.695	402.954	45.9265	57.8036
																							37.7632	179.649	402.858	45.9283	57.806
																							38	179.542	402.635	45.9326	57.8114
																							38.1793	179.461	402.466	45.9359	57.8155
																							38.4175	179.354	402.242	45.9402	57.8209
																							38.5489	179.295	402.118	45.9426	57.8239
																							38.8419	179.163	401.842	45.9479	57.8306
																							39.0034	179.09	401.69	45.9509	57.8343
																							39.9726	178.655	400.78	45.9685	57.8565
																							40.3285	178.495	400.446	45.975	57.8647
																							40.5038	178.416	400.282	45.9782	57.8687
																							40.8214	178.274	399.984	45.9839	57.876
																							40.898	178.24	399.913	45.9853	57.8777
																							40.9938	178.197	399.823	45.9871	57.8799
																							41.8535	177.812	399.019	46.0027	57.8996
																							42.1875	177.663	398.707	46.0088	57.9072
																							42.6256	177.468	398.298	46.0168	57.9173
																							43	177.301	397.949	46.0236	57.9259
																							43.2416	177.193	397.723	46.028	57.9314
																							43.4552	177.098	397.524	46.0319	57.9363
																							43.7728	176.956	397.229	46.0377	57.9436
																							43.9316	176.886	397.081	46.0406	57.9472
																							44	176.855	397.017	46.0418	57.9488
																							44.742	176.526	396.328	46.0553	57.9658
																							45.0048	176.409	396.083	46.0601	57.9718
																							45.0979	176.368	395.997	46.0618	57.974
																							45.3142	176.272	395.796	46.0658	57.9789
																							45.3306	176.264	395.781	46.0661	57.9793
																							45.48	176.198	395.643	46.0688	57.9827
																							46.0945	175.926	395.073	46.08	57.9968
																							46.15	175.901	395.022	46.081	57.9981
																							46.4285	175.778	394.764	46.0861	58.0045
																							46.5298	175.733	394.67	46.0879	58.0068
																							47.0828	175.489	394.159	46.098	58.0195
																							47.332	175.379	393.929	46.1026	58.0252
																							47.3566	175.368	393.906	46.103	58.0258
																							47.95	175.106	393.358	46.1138	58.0394
																							48.2136	174.99	393.115	46.1186	58.0455
																							48.2738	174.964	393.059	46.1197	58.0469
																							48.35	174.93	392.989	46.1211	58.0486
																							48.3943	174.911	392.948	46.1219	58.0496
																							49.41	174.464	392.013	46.1405	58.073
																							49.88	174.258	391.581	46.1491	58.0838
																							50	174.205	391.471	46.1512	58.0865
																							50.4038	174.028	391.1	46.1586	58.0958
																							51	173.767	390.554	46.1695	58.1095
																							51.6413	173.486	389.966	46.1812	58.1242
																							51.7454	173.441	389.871	46.1831	58.1266
																							52.1506	173.264	389.5	46.1905	58.136
																							52.3176	173.191	389.348	46.1936	58.1398
																							52.32	173.19	389.346	46.1936	58.1399
																							52.6297	173.055	389.063	46.1993	58.147
																							52.7146	173.018	388.985	46.2008	58.1489
																							53.0404	172.876	388.688	46.2068	58.1564
																							53.1389	172.833	388.598	46.2086	58.1587
																							53.1499	172.828	388.588	46.2088	58.1589
																							54.5489	172.22	387.313	46.2344	58.1912
																							54.55	172.22	387.313	46.2344	58.1912
																							54.64	172.18	387.231	46.236	58.1932
																							54.8994	172.068	386.995	46.2408	58.1992
																							54.9843	172.031	386.918	46.2423	58.2012
																							55.21	171.933	386.713	46.2465	58.2064
																							55.22	171.929	386.704	46.2467	58.2066
																							55.3238	171.884	386.609	46.2486	58.209
																							55.42	171.842	386.522	46.2503	58.2112
																							55.45	171.829	386.495	46.2509	58.2119
																							56.52	171.366	385.525	46.2705	58.2365
																							56.553	171.352	385.495	46.2711	58.2373
																							56.73	171.276	385.334	46.2743	58.2414
																							56.89	171.206	385.19	46.2772	58.2451
																							57.0267	171.147	385.066	46.2797	58.2482
																							57.25	171.051	384.864	46.2838	58.2534
																							57.46	170.96	384.674	46.2877	58.2582
																							57.55	170.922	384.593	46.2893	58.2603
																							57.67	170.87	384.484	46.2915	58.2631
																							57.8535	170.791	384.318	46.2949	58.2673
																							58	170.728	384.186	46.2976	58.2707
																							58.1465	170.665	384.054	46.3002	58.274
																							58.3299	170.586	383.888	46.3036	58.2783
																							58.36	170.573	383.861	46.3041	58.279
																							58.75	170.405	383.51	46.3113	58.288
																							58.9	170.341	383.374	46.314	58.2914
																							59.01	170.293	383.275	46.3161	58.2939
																							59.09	170.259	383.203	46.3175	58.2958
																							59.14	170.237	383.158	46.3184	58.2969
																							59.19	170.216	383.113	46.3194	58.2981
																							59.39	170.13	382.933	46.323	58.3027
																							59.41	170.122	382.915	46.3234	58.3032
																							59.46	170.1	382.87	46.3243	58.3043
																							59.488	170.088	382.845	46.3248	58.305
																							59.65	170.019	382.699	46.3278	58.3087
																							59.74	169.98	382.618	46.3294	58.3108
																							60.05	169.847	382.34	46.3351	58.3179
																							60.19	169.787	382.214	46.3377	58.3212
																							60.98	169.449	381.504	46.3522	58.3394
																							61.25	169.333	381.262	46.3571	58.3456
																							61.588	169.189	380.959	46.3633	58.3534
																							61.85	169.077	380.725	46.3681	58.3595
																							62.07	168.983	380.528	46.3722	58.3646
																							62.0726	168.982	380.525	46.3722	58.3646
																							62.12	168.962	380.483	46.3731	58.3657
																							62.3956	168.844	380.236	46.3781	58.3721
																							62.45	168.821	380.188	46.3791	58.3733
																							62.8857	168.635	379.798	46.3871	58.3834
																							63.0198	168.578	379.679	46.3896	58.3865
																							63.5838	168.338	379.175	46.4	58.3995
																							63.75	168.268	379.027	46.403	58.4034
																							64.05	168.14	378.759	46.4085	58.4103
																							64.31	168.03	378.528	46.4133	58.4163
																							64.32	168.026	378.519	46.4135	58.4165
																							64.52	167.941	378.341	46.4171	58.4212
																							64.6	167.907	378.27	46.4186	58.423
																							64.96	167.754	377.949	46.4252	58.4313
																							65.11	167.691	377.816	46.428	58.4348
																							65.48	167.534	377.487	46.4348	58.4434
																							65.63	167.47	377.354	46.4375	58.4468
																							65.7472	167.421	377.25	46.4397	58.4495
																							65.8	167.399	377.203	46.4407	58.4508
																							66.02	167.306	377.008	46.4447	58.4559
																							66.32	167.179	376.741	46.4502	58.4628
																							66.34	167.17	376.724	46.4506	58.4633
																							66.52	167.094	376.564	46.4539	58.4674
																							66.59	167.065	376.502	46.4552	58.469
																							66.6	167.06	376.493	46.4554	58.4693
																							66.87	166.946	376.254	46.4603	58.4755
																							66.88	166.942	376.245	46.4605	58.4757
																							67.32	166.757	375.856	46.4686	58.4859
																							67.48	166.689	375.714	46.4715	58.4896
																							67.55	166.66	375.652	46.4728	58.4913
																							67.61	166.635	375.599	46.4739	58.4926
																							67.94	166.496	375.307	46.48	58.5003
																							67.99	166.475	375.263	46.4809	58.5014
																							68.07	166.441	375.192	46.4824	58.5033
																							68.19	166.39	375.086	46.4846	58.5061
																							68.7	166.176	374.636	46.494	58.5179
																							69.23	165.953	374.169	46.5037	58.5301
																							69.34	165.907	374.072	46.5057	58.5327
																							69.56	165.815	373.878	46.5098	58.5378
																							70.33	165.492	373.2	46.524	58.5556
																							70.44	165.446	373.104	46.526	58.5582
																							70.6	165.379	372.963	46.5289	58.5619
																							70.601	165.379	372.962	46.529	58.5619
																							70.81	165.292	372.779	46.5328	58.5667
																							71.05	165.191	372.568	46.5372	58.5723
																							71.65	164.941	372.041	46.5483	58.5862
																							71.87	164.849	371.849	46.5523	58.5913
																							72.68	164.511	371.139	46.5672	58.6101
																							73.86	164.021	370.108	46.589	58.6375
																							74.5	163.755	369.55	46.6008	58.6523
																							74.84	163.614	369.254	46.6071	58.6602
																							75.3	163.424	368.854	46.6155	58.6709
																							75.49	163.345	368.689	46.619	58.6753
																							75.5	163.341	368.68	46.6192	58.6755
																							76.32	163.002	367.968	46.6344	58.6946
																							76.5503	162.907	367.768	46.6386	58.6999
																							76.86	162.779	367.499	46.6443	58.7071
																							76.9227	162.754	367.445	46.6455	58.7086
																							76.93	162.751	367.439	46.6456	58.7087
																							77.07	162.693	367.317	46.6482	58.712
																							77.85	162.372	366.642	46.6626	58.7301
																							78.31	162.182	366.244	46.6711	58.7408
																							79.83	161.559	364.933	46.6992	58.7761
																							79.9124	161.525	364.862	46.7007	58.778
																							82.9624	160.281	362.243	46.7571	58.849
																							84.1	159.819	361.271	46.7781	58.8755
																							86.32	158.921	359.381	46.8192	58.9272

## Sheet: DA 10 a-wave
																							Age	Amplitude lower limit	Amplitude upper limit	Peak time lower limit	Peak time upper limit
																							7.0089	146.972	301.108	9.7668	13.6329
																							7.49076	146.654	300.621	9.77887	13.6477
																							8.00548	146.315	300.101	9.79178	13.6634
																							8.85421	145.756	299.245	9.81307	13.6894
																							9.22656	145.511	298.87	9.82242	13.7008
																							9.40999	145.391	298.685	9.82703	13.7064
																							9.61259	145.258	298.481	9.83213	13.7126
																							10.1875	144.881	297.903	9.84658	13.7302
																							10.2724	144.825	297.818	9.84872	13.7328
																							10.3244	144.791	297.765	9.85003	13.7344
																							10.3381	144.782	297.752	9.85037	13.7348
																							10.3901	144.748	297.699	9.85168	13.7364
																							10.5626	144.635	297.526	9.85602	13.7417
																							10.9788	144.363	297.108	9.8665	13.7545
																							11.0171	144.338	297.07	9.86747	13.7557
																							11.9261	143.745	296.158	9.89038	13.7836
																							12.1889	143.573	295.895	9.89701	13.7917
																							12.3532	143.466	295.731	9.90116	13.7967
																							12.3915	143.441	295.692	9.90213	13.7979
																							12.7639	143.199	295.32	9.91153	13.8094
																							12.8542	143.14	295.23	9.91381	13.8121
																							12.9363	143.087	295.148	9.91589	13.8147
	Local reference values for verification:											Local reference values for verification:											13.0294	143.026	295.055	9.91824	13.8175
	Age	Amplitude (uV)										Age	Peak time (ms)										13.4346	142.763	294.65	9.92848	13.83
																							13.7084	142.585	294.376	9.93541	13.8384
																							13.7112	142.583	294.374	9.93547	13.8385
																							13.911	142.454	294.174	9.94053	13.8447
																							14.2286	142.248	293.858	9.94857	13.8545
																							14.423	142.122	293.664	9.95349	13.8605
																							14.5654	142.03	293.522	9.9571	13.8649
																							14.5818	142.019	293.506	9.95751	13.8654
																							14.7105	141.936	293.377	9.96077	13.8693
																							14.7543	141.907	293.334	9.96188	13.8707
																							14.9788	141.762	293.11	9.96757	13.8776
																							15.1677	141.64	292.922	9.97236	13.8835
																							15.2197	141.606	292.87	9.97368	13.8851
																							15.3648	141.512	292.726	9.97736	13.8895
																							15.4497	141.458	292.642	9.97951	13.8922
																							15.6687	141.316	292.424	9.98506	13.8989
																							16.2081	140.968	291.888	9.99875	13.9156
																							16.3231	140.894	291.774	10.0017	13.9191
																							16.386	140.854	291.711	10.0033	13.9211
																							16.4298	140.825	291.668	10.0044	13.9224
																							16.449	140.813	291.649	10.0049	13.923
																							17.0376	140.434	291.065	10.0198	13.9412
																							17.1143	140.385	290.989	10.0218	13.9436
																							17.3005	140.265	290.804	10.0265	13.9494
																							17.7495	139.977	290.36	10.0379	13.9633
																							18.0753	139.768	290.037	10.0462	13.9734
																							18.089	139.759	290.024	10.0466	13.9738
																							18.1437	139.724	289.97	10.048	13.9755
																							18.1766	139.703	289.937	10.0488	13.9765
																							18.412	139.552	289.704	10.0548	13.9838
																							18.4312	139.54	289.685	10.0553	13.9844
																							18.9268	139.222	289.196	10.0679	13.9998
																							19.7947	138.668	288.339	10.0901	14.0267
																							19.8905	138.606	288.245	10.0925	14.0297
																							20.5175	138.207	287.627	10.1085	14.0492
																							21.692	137.46	286.472	10.1386	14.0857
																							21.9329	137.307	286.236	10.1447	14.0932
																							22.1355	137.178	286.037	10.1499	14.0996
																							22.1793	137.15	285.994	10.1511	14.1009
																							22.3628	137.034	285.814	10.1558	14.1066
																							22.6804	136.833	285.503	10.1639	14.1165
																							23	136.631	285.19	10.1721	14.1265
																							23.16	136.529	285.033	10.1762	14.1315
																							24	135.999	284.211	10.1978	14.1577
																							24.3094	135.803	283.909	10.2057	14.1674
																							24.6434	135.593	283.583	10.2143	14.1778
																							24.9747	135.384	283.259	10.2228	14.1882
																							25	135.368	283.235	10.2235	14.189
																							25.0404	135.343	283.195	10.2245	14.1902
																							25.2047	135.24	283.035	10.2287	14.1954
																							25.243	135.216	282.998	10.2297	14.1966
																							25.3333	135.159	282.91	10.232	14.1994
																							25.473	135.071	282.774	10.2356	14.2038
																							25.4812	135.066	282.766	10.2359	14.204
																							25.5195	135.042	282.728	10.2368	14.2052
																							25.6728	134.945	282.579	10.2408	14.21
																							25.681	134.94	282.571	10.241	14.2103
																							25.7413	134.902	282.512	10.2426	14.2122
																							25.7522	134.896	282.502	10.2428	14.2125
																							25.8234	134.851	282.432	10.2447	14.2147
																							25.8289	134.847	282.427	10.2448	14.2149
																							26	134.74	282.26	10.2492	14.2203
																							26.1465	134.648	282.118	10.253	14.2248
																							26.2806	134.564	281.987	10.2565	14.2291
																							26.5352	134.404	281.74	10.263	14.237
																							26.5435	134.399	281.732	10.2632	14.2373
																							26.642	134.338	281.636	10.2658	14.2404
																							26.6502	134.332	281.628	10.266	14.2406
																							26.7132	134.293	281.566	10.2676	14.2426
																							27.05	134.082	281.239	10.2763	14.2532
																							27.0801	134.063	281.21	10.2771	14.2541
																							27.3621	133.887	280.936	10.2844	14.263
																							28	133.488	280.317	10.3008	14.283
																							28.512	133.169	279.821	10.3141	14.2991
																							28.5175	133.166	279.816	10.3142	14.2992
																							28.6407	133.089	279.697	10.3174	14.3031
																							28.7283	133.034	279.612	10.3197	14.3059
																							29.2621	132.702	279.095	10.3335	14.3226
																							29.3279	132.661	279.032	10.3352	14.3247
																							29.3908	132.622	278.971	10.3368	14.3267
																							29.4949	132.557	278.87	10.3395	14.33
																							29.7139	132.421	278.659	10.3452	14.3368
																							29.7769	132.382	278.598	10.3468	14.3388
																							29.8344	132.347	278.542	10.3483	14.3406
																							29.8782	132.319	278.5	10.3494	14.342
																							29.9028	132.304	278.476	10.3501	14.3428
																							29.9904	132.25	278.392	10.3523	14.3455
																							30	132.244	278.382	10.3526	14.3459
																							30.1547	132.148	278.233	10.3566	14.3507
																							30.3436	132.031	278.051	10.3615	14.3567
																							31.3073	131.434	277.122	10.3865	14.387
																							31.9069	131.063	276.545	10.4021	14.406
																							32.1971	130.884	276.266	10.4096	14.4151
																							32.21	130.876	276.254	10.41	14.4155
																							33.3169	130.195	275.191	10.4388	14.4505
																							33.52	130.07	274.996	10.4441	14.4569
																							33.82	129.886	274.709	10.4519	14.4664
																							35.0198	129.15	273.561	10.4832	14.5044
																							35.0664	129.122	273.516	10.4844	14.5059
																							35.14	129.077	273.446	10.4863	14.5082
																							35.77	128.692	272.845	10.5028	14.5282
																							36.0438	128.524	272.583	10.51	14.5369
																							36.1615	128.453	272.471	10.513	14.5406
																							36.27	128.386	272.368	10.5159	14.544
																							36.293	128.373	272.346	10.5165	14.5448
																							36.4244	128.292	272.221	10.5199	14.5489
																							36.6379	128.162	272.017	10.5255	14.5557
																							36.6434	128.159	272.012	10.5257	14.5559
																							36.99	127.948	271.682	10.5347	14.5669
																							37.0431	127.916	271.632	10.5361	14.5686
																							37.3908	127.704	271.301	10.5452	14.5796
																							37.6482	127.548	271.056	10.552	14.5878
																							37.6619	127.539	271.043	10.5523	14.5883
																							37.7632	127.478	270.947	10.555	14.5915
																							38	127.334	270.722	10.5612	14.599
																							38.1793	127.225	270.552	10.5659	14.6047
																							38.4175	127.081	270.326	10.5722	14.6123
																							38.5489	127.001	270.201	10.5756	14.6165
																							38.8419	126.824	269.923	10.5833	14.6258
																							39.0034	126.726	269.77	10.5875	14.6309
																							39.9726	126.14	268.853	10.613	14.6618
																							40.3285	125.926	268.516	10.6224	14.6732
																							40.5038	125.82	268.351	10.627	14.6788
																							40.8214	125.629	268.051	10.6354	14.6889
																							40.898	125.583	267.978	10.6374	14.6914
																							40.9938	125.525	267.888	10.6399	14.6944
																							41.8535	125.008	267.077	10.6626	14.7219
																							42.1875	124.808	266.763	10.6714	14.7326
																							42.6256	124.546	266.351	10.683	14.7466
																							43	124.321	265.999	10.6929	14.7586
																							43.2416	124.177	265.772	10.6992	14.7663
																							43.4552	124.049	265.571	10.7049	14.7731
																							43.7728	123.86	265.273	10.7133	14.7833
																							43.9316	123.765	265.124	10.7175	14.7884
																							44	123.724	265.06	10.7193	14.7906
																							44.742	123.282	264.365	10.7389	14.8144
																							45.0048	123.125	264.119	10.7459	14.8228
																							45.0979	123.07	264.031	10.7484	14.8258
																							45.3142	122.942	263.829	10.7541	14.8328
																							45.3306	122.932	263.814	10.7545	14.8333
																							45.48	122.843	263.674	10.7585	14.8381
																							46.0945	122.478	263.1	10.7748	14.8578
																							46.15	122.445	263.048	10.7763	14.8596
																							46.4285	122.28	262.788	10.7837	14.8686
																							46.5298	122.22	262.694	10.7864	14.8718
																							47.0828	121.893	262.178	10.8011	14.8896
																							47.332	121.746	261.946	10.8077	14.8976
																							47.3566	121.731	261.923	10.8083	14.8984
																							47.95	121.381	261.371	10.8241	14.9176
																							48.2136	121.226	261.126	10.8312	14.926
																							48.2738	121.19	261.07	10.8328	14.928
																							48.35	121.145	260.999	10.8348	14.9304
																							48.3943	121.119	260.958	10.836	14.9319
																							49.41	120.522	260.015	10.863	14.9646
																							49.88	120.246	259.58	10.8756	14.9798
																							50	120.175	259.469	10.8788	14.9837
																							50.4038	119.939	259.095	10.8896	14.9967
																							51	119.59	258.544	10.9055	15.016
																							51.6413	119.215	257.951	10.9227	15.0368
																							51.7454	119.155	257.855	10.9254	15.0401
																							52.1506	118.918	257.482	10.9363	15.0533
																							52.3176	118.821	257.328	10.9408	15.0587
																							52.32	118.82	257.326	10.9408	15.0588
																							52.6297	118.639	257.04	10.9491	15.0688
																							52.7146	118.59	256.962	10.9514	15.0715
																							53.0404	118.401	256.662	10.9601	15.0821
																							53.1389	118.343	256.572	10.9628	15.0853
																							53.1499	118.337	256.562	10.9631	15.0857
																							54.5489	117.526	255.277	11.0006	15.1311
																							54.55	117.525	255.276	11.0007	15.1311
																							54.64	117.473	255.193	11.0031	15.134
																							54.8994	117.323	254.955	11.0101	15.1425
																							54.9843	117.274	254.878	11.0123	15.1452
																							55.21	117.144	254.671	11.0184	15.1526
																							55.22	117.138	254.662	11.0187	15.1529
																							55.3238	117.078	254.567	11.0215	15.1563
																							55.42	117.022	254.479	11.0241	15.1594
																							55.45	117.005	254.451	11.0249	15.1604
																							56.52	116.389	253.473	11.0537	15.1952
																							56.553	116.37	253.443	11.0546	15.1963
																							56.73	116.268	253.281	11.0594	15.2021
																							56.89	116.176	253.135	11.0637	15.2073
																							57.0267	116.097	253.01	11.0674	15.2117
																							57.25	115.969	252.807	11.0734	15.219
																							57.46	115.849	252.615	11.079	15.2259
																							57.55	115.797	252.533	11.0815	15.2288
																							57.67	115.728	252.424	11.0847	15.2327
																							57.8535	115.623	252.257	11.0897	15.2387
																							58	115.539	252.123	11.0936	15.2435
																							58.1465	115.455	251.99	11.0976	15.2483
																							58.3299	115.35	251.823	11.1025	15.2542
																							58.36	115.333	251.796	11.1033	15.2552
																							58.6913	115.143	251.495	11.1123	15.266
																							58.75	115.11	251.441	11.1139	15.268
																							58.9	115.024	251.305	11.1179	15.2729
																							59.01	114.961	251.205	11.1209	15.2765
																							59.09	114.916	251.132	11.1231	15.2791
																							59.14	114.887	251.087	11.1244	15.2807
																							59.19	114.859	251.042	11.1258	15.2823
																							59.39	114.744	250.86	11.1312	15.2889
																							59.41	114.733	250.842	11.1317	15.2895
																							59.46	114.704	250.796	11.1331	15.2912
																							59.488	114.688	250.771	11.1339	15.2921
																							59.65	114.596	250.624	11.1382	15.2974
																							59.74	114.545	250.542	11.1407	15.3003
																							60.05	114.368	250.261	11.1491	15.3105
																							60.19	114.289	250.134	11.1529	15.315
																							60.98	113.84	249.419	11.1743	15.3409
																							61.25	113.686	249.175	11.1816	15.3498
																							61.588	113.495	248.87	11.1908	15.3608
																							61.85	113.346	248.633	11.1979	15.3694
																							62.07	113.222	248.435	11.2039	15.3767
																							62.0726	113.22	248.432	11.204	15.3767
																							62.12	113.193	248.389	11.2052	15.3783
																							62.3956	113.037	248.141	11.2127	15.3873
																							62.45	113.007	248.092	11.2142	15.3891
																							62.8857	112.761	247.699	11.2261	15.4034
																							63.0198	112.685	247.578	11.2297	15.4078
																							63.5838	112.367	247.071	11.2451	15.4264
																							63.75	112.273	246.921	11.2496	15.4318
																							64.05	112.104	246.652	11.2578	15.4417
																							64.31	111.958	246.418	11.2648	15.4502
																							64.32	111.953	246.409	11.2651	15.4506
																							64.52	111.84	246.229	11.2706	15.4572
																							64.6	111.795	246.158	11.2728	15.4598
																							64.96	111.593	245.835	11.2826	15.4716
																							65.11	111.509	245.7	11.2867	15.4766
																							65.48	111.302	245.369	11.2968	15.4888
																							65.63	111.217	245.234	11.3009	15.4937
																							65.7472	111.152	245.129	11.3041	15.4976
																							65.8	111.122	245.082	11.3055	15.4993
																							66.02	110.999	244.885	11.3115	15.5066
																							66.32	110.832	244.617	11.3197	15.5165
																							66.34	110.82	244.599	11.3203	15.5171
																							66.52	110.72	244.438	11.3252	15.5231
																							66.59	110.681	244.376	11.3271	15.5254
																							66.6	110.675	244.367	11.3274	15.5257
																							66.87	110.524	244.125	11.3348	15.5346
																							66.88	110.519	244.116	11.335	15.5349
																							67.32	110.274	243.724	11.3471	15.5495
																							67.48	110.184	243.581	11.3515	15.5548
																							67.55	110.145	243.519	11.3534	15.5571
																							67.61	110.112	243.465	11.355	15.559
																							67.94	109.928	243.171	11.3641	15.57
																							67.99	109.901	243.126	11.3654	15.5716
																							68.07	109.856	243.055	11.3676	15.5742
																							68.19	109.789	242.948	11.3709	15.5782
																							68.7	109.506	242.494	11.3849	15.5951
																							69.23	109.212	242.023	11.3994	15.6126
																							69.34	109.151	241.925	11.4025	15.6163
																							69.56	109.03	241.73	11.4085	15.6236
																							70.33	108.604	241.047	11.4297	15.6491
																							70.44	108.543	240.949	11.4327	15.6527
																							70.6	108.455	240.808	11.4371	15.658
																							70.601	108.455	240.807	11.4371	15.6581
																							70.81	108.339	240.622	11.4429	15.665
																							71.05	108.207	240.409	11.4495	15.6729
																							71.65	107.877	239.879	11.466	15.6929
																							71.87	107.756	239.684	11.472	15.7002
																							72.68	107.311	238.969	11.4944	15.7271
																							73.86	106.665	237.93	11.527	15.7664
																							74.5	106.316	237.368	11.5447	15.7877
																							74.84	106.131	237.069	11.5541	15.799
																							75.3	105.881	236.666	11.5668	15.8144
																							75.49	105.777	236.499	11.5721	15.8207
																							75.5	105.772	236.49	11.5723	15.821
																							76.32	105.327	235.772	11.5951	15.8484
																							76.5503	105.202	235.571	11.6014	15.8561
																							76.86	105.034	235.3	11.61	15.8664
																							76.9227	105	235.245	11.6118	15.8685
																							76.93	104.996	235.239	11.612	15.8688
																							77.07	104.921	235.117	11.6159	15.8735
																							77.85	104.499	234.436	11.6375	15.8996
																							78.31	104.251	234.035	11.6503	15.915
																							79.83	103.434	232.714	11.6926	15.9659
																							79.9124	103.39	232.642	11.6949	15.9687
																							82.9624	101.762	230.004	11.7801	16.0712
																							84.1	101.159	229.025	11.812	16.1096
																							86.32	99.9875	227.12	11.8744	16.1845

## Sheet: DA 10 b-wave
																							Age	Amplitude lower limit	Amplitude upper limit	Peak time lower limit	Peak time upper limit
																							7.0089	204.218	435.114	45.9031	58.2181
																							7.49076	204.044	434.742	45.9053	58.221
																							8.00548	203.858	434.346	45.9077	58.224
																							8.85421	203.551	433.692	45.9117	58.2291
																							9.22656	203.416	433.406	45.9134	58.2313
																							9.40999	203.35	433.265	45.9143	58.2324
																							9.61259	203.277	433.109	45.9152	58.2336
																							10.1875	203.07	432.668	45.9179	58.237
																							10.2724	203.039	432.603	45.9183	58.2375
																							10.3244	203.021	432.563	45.9186	58.2378
																							10.3381	203.016	432.552	45.9186	58.2379
																							10.3901	202.997	432.512	45.9189	58.2382
																							10.5626	202.935	432.38	45.9197	58.2392
																							10.9788	202.785	432.061	45.9216	58.2417
																							11.0171	202.771	432.032	45.9218	58.2419
																							11.9261	202.445	431.336	45.9261	58.2473
																							12.1889	202.35	431.135	45.9273	58.2488
																							12.3532	202.292	431.009	45.9281	58.2498
																							12.3915	202.278	430.98	45.9282	58.25
																							12.7639	202.144	430.695	45.93	58.2522
																							12.8542	202.112	430.626	45.9304	58.2528
																							12.9363	202.082	430.563	45.9308	58.2533
	Local reference values for verification:											Local reference values for verification:											13.0294	202.049	430.492	45.9312	58.2538
	Age	Amplitude (uV)										Age	Peak time (ms)										13.4346	201.904	430.183	45.9331	58.2562
																							13.7084	201.806	429.974	45.9344	58.2578
																							13.7112	201.805	429.972	45.9344	58.2579
																							13.911	201.733	429.82	45.9354	58.2591
																							14.2286	201.62	429.578	45.9368	58.2609
																							14.423	201.55	429.43	45.9377	58.2621
																							14.5654	201.499	429.321	45.9384	58.2629
																							14.5818	201.493	429.309	45.9385	58.263
																							14.7105	201.447	429.211	45.9391	58.2638
																							14.7543	201.432	429.177	45.9393	58.2641
																							14.9788	201.352	429.007	45.9403	58.2654
																							15.1677	201.284	428.863	45.9412	58.2665
																							15.2197	201.266	428.823	45.9415	58.2668
																							15.3648	201.214	428.713	45.9422	58.2677
																							15.4497	201.184	428.648	45.9425	58.2682
																							15.6687	201.105	428.482	45.9436	58.2695
																							16.2081	200.913	428.072	45.9461	58.2727
																							16.3231	200.872	427.985	45.9466	58.2734
																							16.386	200.85	427.937	45.9469	58.2737
																							16.4298	200.834	427.904	45.9471	58.274
																							16.449	200.827	427.889	45.9472	58.2741
																							17.0376	200.618	427.443	45.95	58.2776
																							17.1143	200.59	427.385	45.9503	58.2781
																							17.3005	200.524	427.244	45.9512	58.2792
																							17.7495	200.365	426.903	45.9533	58.2818
																							18.0753	200.249	426.657	45.9548	58.2838
																							18.089	200.244	426.646	45.9549	58.2838
																							18.1437	200.225	426.605	45.9552	58.2842
																							18.1766	200.213	426.58	45.9553	58.2844
																							18.412	200.129	426.402	45.9564	58.2858
																							18.4312	200.122	426.388	45.9565	58.2859
																							18.9268	199.947	426.013	45.9588	58.2888
																							19.7947	199.639	425.358	45.9629	58.294
																							19.8905	199.605	425.285	45.9633	58.2945
																							20.5175	199.383	424.813	45.9663	58.2983
																							21.692	198.968	423.929	45.9718	58.3052
																							21.9329	198.883	423.747	45.9729	58.3067
																							22.1355	198.812	423.595	45.9738	58.3079
																							22.1793	198.796	423.562	45.974	58.3081
																							22.3628	198.732	423.425	45.9749	58.3092
																							22.6804	198.62	423.186	45.9764	58.3111
																							23	198.507	422.946	45.9779	58.313
																							23.16	198.451	422.826	45.9786	58.314
																							24	198.156	422.197	45.9826	58.3189
																							24.3094	198.047	421.965	45.984	58.3208
																							24.6434	197.93	421.715	45.9856	58.3228
																							24.9747	197.813	421.467	45.9871	58.3247
																							25	197.804	421.449	45.9873	58.3249
																							25.0404	197.79	421.418	45.9874	58.3251
																							25.2047	197.733	421.296	45.9882	58.3261
																							25.243	197.719	421.267	45.9884	58.3263
																							25.3333	197.687	421.199	45.9888	58.3269
																							25.473	197.638	421.095	45.9895	58.3277
																							25.4812	197.636	421.089	45.9895	58.3277
																							25.5195	197.622	421.06	45.9897	58.328
																							25.6728	197.568	420.946	45.9904	58.3289
																							25.681	197.566	420.94	45.9904	58.3289
																							25.7413	197.544	420.895	45.9907	58.3293
																							25.7522	197.541	420.887	45.9908	58.3293
																							25.8234	197.516	420.833	45.9911	58.3298
																							25.8289	197.514	420.829	45.9911	58.3298
																							26	197.454	420.702	45.9919	58.3308
																							26.1465	197.403	420.592	45.9926	58.3317
																							26.2806	197.356	420.492	45.9933	58.3325
																							26.5352	197.266	420.302	45.9944	58.334
																							26.5435	197.264	420.296	45.9945	58.334
																							26.642	197.229	420.223	45.9949	58.3346
																							26.6502	197.226	420.217	45.995	58.3347
																							26.7132	197.204	420.17	45.9953	58.3351
																							27.05	197.086	419.919	45.9969	58.3371
																							27.0801	197.076	419.897	45.997	58.3372
																							27.3621	196.977	419.687	45.9983	58.3389
																							28	196.755	419.212	46.0013	58.3427
																							28.512	196.576	418.831	46.0037	58.3457
																							28.5175	196.574	418.827	46.0037	58.3458
																							28.6407	196.531	418.736	46.0043	58.3465
																							28.7283	196.501	418.671	46.0047	58.347
																							29.2621	196.315	418.275	46.0072	58.3502
																							29.3279	196.292	418.226	46.0075	58.3506
																							29.3908	196.27	418.179	46.0078	58.351
																							29.4949	196.234	418.102	46.0083	58.3516
																							29.7139	196.157	417.94	46.0093	58.3529
																							29.7769	196.136	417.893	46.0096	58.3533
																							29.8344	196.116	417.85	46.0099	58.3536
																							29.8782	196.1	417.818	46.0101	58.3539
																							29.9028	196.092	417.8	46.0102	58.354
																							29.9904	196.061	417.735	46.0106	58.3545
																							30	196.058	417.728	46.0107	58.3546
																							30.1547	196.004	417.613	46.0114	58.3555
																							30.3436	195.938	417.473	46.0123	58.3566
																							31.3073	195.604	416.76	46.0168	58.3624
																							31.9069	195.396	416.317	46.0196	58.3659
																							32.1971	195.295	416.103	46.021	58.3676
																							32.21	195.291	416.093	46.021	58.3677
																							33.3169	194.908	415.277	46.0262	58.3743
																							33.52	194.838	415.128	46.0272	58.3755
																							33.82	194.734	414.907	46.0286	58.3773
																							35.0198	194.32	414.025	46.0342	58.3844
																							35.0664	194.304	413.991	46.0344	58.3847
																							35.14	194.279	413.937	46.0348	58.3851
																							35.77	194.062	413.474	46.0377	58.3889
																							36.0438	193.967	413.273	46.039	58.3905
																							36.1615	193.927	413.187	46.0396	58.3912
																							36.27	193.89	413.108	46.0401	58.3919
																							36.293	193.882	413.091	46.0402	58.392
																							36.4244	193.837	412.995	46.0408	58.3928
																							36.6379	193.763	412.838	46.0418	58.394
																							36.6434	193.761	412.834	46.0418	58.3941
																							36.99	193.642	412.581	46.0434	58.3961
																							37.0431	193.624	412.542	46.0437	58.3965
																							37.3908	193.505	412.287	46.0453	58.3985
																							37.6482	193.416	412.099	46.0465	58.4001
																							37.6619	193.412	412.089	46.0466	58.4001
																							37.7632	193.377	412.015	46.0471	58.4007
																							38	193.296	411.842	46.0482	58.4021
																							38.1793	193.234	411.711	46.049	58.4032
																							38.4175	193.153	411.537	46.0501	58.4046
																							38.5489	193.108	411.441	46.0508	58.4054
																							38.8419	193.007	411.228	46.0521	58.4072
																							39.0034	192.952	411.11	46.0529	58.4081
																							39.9726	192.62	410.404	46.0574	58.4139
																							40.3285	192.499	410.145	46.0591	58.416
																							40.5038	192.439	410.017	46.0599	58.417
																							40.8214	192.331	409.786	46.0614	58.4189
																							40.898	192.305	409.731	46.0618	58.4194
																							40.9938	192.272	409.661	46.0622	58.42
																							41.8535	191.979	409.037	46.0663	58.4251
																							42.1875	191.865	408.795	46.0678	58.4271
																							42.6256	191.716	408.477	46.0699	58.4297
																							43	191.589	408.206	46.0716	58.4319
																							43.2416	191.507	408.031	46.0728	58.4333
																							43.4552	191.434	407.876	46.0738	58.4346
																							43.7728	191.327	407.647	46.0753	58.4365
																							43.9316	191.273	407.532	46.076	58.4374
																							44	191.249	407.482	46.0763	58.4378
																							44.742	190.998	406.947	46.0798	58.4423
																							45.0048	190.909	406.757	46.081	58.4438
																							45.0979	190.877	406.69	46.0815	58.4444
																							45.3142	190.804	406.534	46.0825	58.4457
																							45.3306	190.799	406.522	46.0826	58.4458
																							46.0945	190.54	405.972	46.0862	58.4503
																							46.15	190.522	405.932	46.0864	58.4506
																							46.4285	190.427	405.731	46.0877	58.4523
																							46.5298	190.393	405.658	46.0882	58.4529
																							47.0828	190.207	405.26	46.0908	58.4562
																							47.332	190.123	405.081	46.092	58.4577
																							47.3566	190.114	405.064	46.0921	58.4578
																							47.95	189.914	404.638	46.0949	58.4614
																							48.2136	189.825	404.449	46.0961	58.4629
																							48.2738	189.805	404.405	46.0964	58.4633
																							48.35	189.78	404.351	46.0967	58.4637
																							48.3943	189.765	404.319	46.0969	58.464
																							49.41	189.423	403.591	46.1017	58.47
																							49.88	189.265	403.255	46.1039	58.4728
																							50	189.225	403.169	46.1045	58.4736
																							50.4038	189.089	402.88	46.1064	58.476
																							51	188.89	402.455	46.1092	58.4795
																							51.6413	188.675	401.997	46.1122	58.4833
																							51.7454	188.64	401.923	46.1127	58.484
																							52.1506	188.505	401.634	46.1146	58.4864
																							52.3176	188.449	401.515	46.1154	58.4874
																							52.32	188.448	401.513	46.1154	58.4874
																							52.6297	188.344	401.293	46.1168	58.4892
																							52.7146	188.316	401.232	46.1172	58.4897
																							53.0404	188.207	401.001	46.1188	58.4917
																							53.1389	188.174	400.931	46.1192	58.4923
																							53.1499	188.171	400.923	46.1193	58.4923
																							54.5489	187.704	399.929	46.1258	58.5007
																							54.55	187.704	399.928	46.1259	58.5007
																							54.64	187.674	399.865	46.1263	58.5012
																							54.8994	187.588	399.681	46.1275	58.5027
																							54.9843	187.56	399.621	46.1279	58.5033
																							55.21	187.484	399.461	46.129	58.5046
																							55.22	187.481	399.453	46.129	58.5047
																							55.3238	187.447	399.38	46.1295	58.5053
																							55.42	187.415	399.312	46.1299	58.5058
																							55.45	187.405	399.291	46.1301	58.506
																							56.52	187.049	398.533	46.1351	58.5124
																							56.553	187.038	398.51	46.1353	58.5126
																							56.73	186.98	398.385	46.1361	58.5137
																							56.89	186.927	398.272	46.1368	58.5146
																							57.0267	186.881	398.175	46.1375	58.5154
																							57.25	186.807	398.018	46.1385	58.5168
																							57.46	186.738	397.87	46.1395	58.518
																							57.55	186.708	397.806	46.1399	58.5185
																							57.67	186.668	397.721	46.1405	58.5193
																							57.8535	186.607	397.592	46.1414	58.5203
																							58	186.559	397.489	46.1421	58.5212
																							58.1465	186.51	397.385	46.1428	58.5221
																							58.3299	186.45	397.256	46.1436	58.5232
																							58.36	186.44	397.235	46.1438	58.5234
																							58.6913	186.33	397.002	46.1453	58.5253
																							58.75	186.311	396.96	46.1456	58.5257
																							58.9	186.261	396.855	46.1463	58.5266
																							59.01	186.225	396.777	46.1468	58.5272
																							59.09	186.199	396.721	46.1472	58.5277
																							59.14	186.182	396.686	46.1474	58.528
																							59.19	186.166	396.651	46.1477	58.5283
																							59.39	186.1	396.51	46.1486	58.5295
																							59.41	186.093	396.496	46.1487	58.5296
																							59.46	186.076	396.461	46.1489	58.5299
																							59.488	186.067	396.441	46.1491	58.5301
																							59.65	186.014	396.327	46.1498	58.5311
																							59.74	185.984	396.264	46.1502	58.5316
																							60.05	185.882	396.046	46.1517	58.5334
																							60.19	185.836	395.948	46.1524	58.5343
																							60.98	185.575	395.393	46.1561	58.539
																							61.25	185.487	395.204	46.1573	58.5406
																							61.588	185.375	394.967	46.1589	58.5426
																							61.85	185.289	394.784	46.1602	58.5442
																							62.07	185.217	394.63	46.1612	58.5455
																							62.0726	185.216	394.628	46.1612	58.5455
																							62.12	185.201	394.595	46.1614	58.5458
																							62.3956	185.11	394.402	46.1627	58.5474
																							62.45	185.092	394.364	46.163	58.5477
																							62.8857	184.949	394.059	46.165	58.5503
																							63.0198	184.905	393.965	46.1657	58.5511
																							63.5838	184.72	393.571	46.1683	58.5545
																							64.05	184.568	393.246	46.1705	58.5573
																							64.31	184.483	393.065	46.1717	58.5588
																							64.32	184.479	393.058	46.1718	58.5589
																							64.52	184.414	392.918	46.1727	58.5601
																							64.6	184.388	392.863	46.1731	58.5606
																							64.96	184.27	392.612	46.1748	58.5627
																							65.11	184.221	392.507	46.1755	58.5636
																							65.48	184.1	392.25	46.1772	58.5658
																							65.63	184.051	392.146	46.1779	58.5667
																							65.7472	184.013	392.064	46.1785	58.5674
																							65.8	183.996	392.027	46.1787	58.5677
																							66.02	183.924	391.874	46.1798	58.569
																							66.32	183.826	391.666	46.1812	58.5708
																							66.34	183.82	391.652	46.1813	58.5709
																							66.52	183.761	391.527	46.1821	58.572
																							66.59	183.738	391.478	46.1824	58.5724
																							66.6	183.735	391.472	46.1825	58.5725
																							66.87	183.647	391.284	46.1838	58.5741
																							66.88	183.644	391.277	46.1838	58.5742
																							67.32	183.5	390.972	46.1859	58.5768
																							67.48	183.448	390.861	46.1866	58.5777
																							67.55	183.426	390.812	46.187	58.5782
																							67.61	183.406	390.771	46.1872	58.5785
																							67.94	183.299	390.542	46.1888	58.5805
																							67.99	183.282	390.508	46.189	58.5808
																							68.07	183.256	390.452	46.1894	58.5813
																							68.19	183.217	390.369	46.19	58.582
																							68.7	183.052	390.016	46.1924	58.585
																							69.23	182.88	389.65	46.1949	58.5882
																							69.34	182.844	389.574	46.1954	58.5888
																							69.56	182.773	389.422	46.1964	58.5902
																							70.33	182.523	388.89	46.2	58.5948
																							70.44	182.488	388.814	46.2006	58.5954
																							70.6	182.436	388.704	46.2013	58.5964
																							70.601	182.436	388.703	46.2013	58.5964
																							70.81	182.368	388.559	46.2023	58.5976
																							71.05	182.29	388.394	46.2034	58.599
																							71.65	182.096	387.981	46.2062	58.6026
																							71.87	182.025	387.829	46.2073	58.6039
																							72.68	181.764	387.273	46.2111	58.6088
																							73.86	181.384	386.463	46.2167	58.6158
																							74.5	181.178	386.024	46.2197	58.6196
																							74.84	181.069	385.792	46.2213	58.6217
																							75.3	180.921	385.477	46.2234	58.6244
																							75.49	180.86	385.347	46.2243	58.6255
																							75.5	180.857	385.34	46.2244	58.6256
																							76.32	180.594	384.78	46.2282	58.6305
																							76.5503	180.521	384.623	46.2293	58.6319
																							76.86	180.421	384.412	46.2308	58.6337
																							76.9227	180.401	384.369	46.2311	58.6341
																							76.93	180.399	384.364	46.2311	58.6341
																							77.07	180.354	384.269	46.2318	58.635
																							77.85	180.105	383.738	46.2354	58.6396
																							78.31	179.958	383.425	46.2376	58.6424
																							79.83	179.474	382.392	46.2448	58.6515
																							79.9124	179.447	382.336	46.2451	58.652
																							82.9624	178.479	380.274	46.2595	58.6702
																							84.1	178.119	379.507	46.2649	58.677
																							86.32	177.419	378.016	46.2753	58.6902

## Sheet: LA 30 Hz
																							Age	Amplitude lower limit	Amplitude upper limit	Peak time lower limit	Peak time upper limit
																							7.0089	55.5485	169.804	22.955	27.5878
																							8.00548	55.2325	168.838	22.9731	27.6095
																							8.85421	54.9647	168.02	22.9885	27.6279
																							9.40999	54.7901	167.486	22.9985	27.64
																							9.61259	54.7266	167.292	23.0022	27.6445
																							10.1875	54.5468	166.742	23.0126	27.657
																							10.2724	54.5203	166.661	23.0142	27.6588
																							10.3244	54.5041	166.611	23.0151	27.66
																							10.3381	54.4998	166.598	23.0154	27.6603
																							10.3901	54.4836	166.549	23.0163	27.6614
																							10.5626	54.4298	166.384	23.0194	27.6652
																							10.9788	54.3003	165.988	23.027	27.6742
																							11.0171	54.2884	165.952	23.0277	27.6751
																							11.9261	54.0066	165.091	23.0442	27.6949
																							12.1889	53.9254	164.842	23.049	27.7006
																							12.3532	53.8747	164.687	23.0519	27.7042
																							12.3915	53.8629	164.651	23.0526	27.7051
																							12.7639	53.7482	164.301	23.0594	27.7132
																							12.8542	53.7204	164.216	23.061	27.7152
																							12.9363	53.6951	164.139	23.0625	27.717
																							13.0294	53.6665	164.051	23.0642	27.719
																							13.4346	53.5422	163.671	23.0716	27.7279
	Local reference values for verification:											Local reference values for verification:											13.7084	53.4583	163.415	23.0766	27.7338
	Age	Amplitude (uV)										Age	Peak time (ms)										13.7112	53.4575	163.412	23.0766	27.7339
																							13.911	53.3964	163.225	23.0803	27.7383
																							14.2286	53.2994	162.929	23.086	27.7452
																							14.5654	53.1967	162.615	23.0922	27.7526
																							14.5818	53.1917	162.6	23.0925	27.7529
																							14.7105	53.1525	162.48	23.0948	27.7557
																							14.7543	53.1392	162.439	23.0956	27.7567
																							15.1677	53.0136	162.055	23.1031	27.7658
																							15.2197	52.9978	162.007	23.1041	27.7669
																							15.3648	52.9538	161.872	23.1067	27.7701
																							15.4497	52.9281	161.794	23.1083	27.7719
																							15.6687	52.8617	161.591	23.1122	27.7767
																							16.2081	52.6988	161.093	23.1221	27.7885
																							16.386	52.6451	160.929	23.1253	27.7924
																							16.4298	52.6319	160.888	23.1261	27.7934
																							17.0376	52.4491	160.33	23.1372	27.8067
																							17.1143	52.4261	160.259	23.1386	27.8084
																							17.3005	52.3702	160.089	23.142	27.8125
																							17.7495	52.2358	159.678	23.1502	27.8223
																							18.0753	52.1384	159.38	23.1561	27.8294
																							18.089	52.1344	159.368	23.1564	27.8297
																							18.1437	52.118	159.318	23.1574	27.831
																							18.1766	52.1082	159.288	23.158	27.8317
																							18.412	52.038	159.073	23.1623	27.8368
																							18.4312	52.0323	159.056	23.1626	27.8373
																							18.9268	51.8849	158.605	23.1717	27.8481
																							19.7947	51.6278	157.819	23.1875	27.8672
																							19.8905	51.5994	157.732	23.1893	27.8693
																							20.5175	51.4146	157.167	23.2007	27.8831
																							21.692	51.07	156.114	23.2222	27.9089
																							21.9329	50.9996	155.899	23.2266	27.9142
																							22.1355	50.9405	155.718	23.2303	27.9186
																							22.1793	50.9277	155.679	23.2311	27.9196
																							22.3628	50.8743	155.516	23.2345	27.9236
																							22.6804	50.7819	155.233	23.2403	27.9306
																							23	50.689	154.949	23.2462	27.9377
																							23.16	50.6426	154.807	23.2491	27.9412
																							24	50.3997	154.065	23.2645	27.9597
																							24.3094	50.3105	153.792	23.2702	27.9665
																							24.6434	50.2144	153.498	23.2763	27.9739
																							24.9747	50.1192	153.208	23.2824	27.9812
																							25	50.112	153.185	23.2828	27.9817
																							25.2047	50.0533	153.006	23.2866	27.9863
																							25.243	50.0423	152.972	23.2873	27.9871
																							25.3333	50.0164	152.893	23.289	27.9891
																							25.473	49.9765	152.771	23.2915	27.9922
																							25.6728	49.9193	152.596	23.2952	27.9966
																							25.7413	49.8998	152.537	23.2965	27.9981
																							25.7522	49.8966	152.527	23.2967	27.9983
																							25.8289	49.8747	152.46	23.2981	28
																							26	49.8259	152.311	23.3012	28.0038
																							26.1465	49.7841	152.183	23.3039	28.007
																							26.5352	49.6735	151.845	23.311	28.0156
																							26.5435	49.6711	151.838	23.3112	28.0158
																							26.642	49.6431	151.752	23.313	28.018
																							26.6502	49.6408	151.745	23.3131	28.0182
																							26.7132	49.6229	151.69	23.3143	28.0195
																							27.05	49.5273	151.398	23.3205	28.027
																							27.0801	49.5188	151.372	23.321	28.0277
																							27.3621	49.4389	151.128	23.3262	28.0339
																							28	49.2587	150.577	23.338	28.048
																							28.512	49.1145	150.136	23.3474	28.0593
																							28.5175	49.113	150.132	23.3475	28.0594
																							28.6407	49.0783	150.026	23.3497	28.0621
																							28.7283	49.0537	149.95	23.3514	28.0641
																							29.2621	48.904	149.493	23.3612	28.0759
																							29.3279	48.8856	149.437	23.3624	28.0773
																							29.3908	48.868	149.383	23.3636	28.0787
																							29.4949	48.8389	149.294	23.3655	28.081
																							29.7139	48.7777	149.107	23.3695	28.0859
																							29.7769	48.7601	149.053	23.3707	28.0873
																							29.8344	48.7441	149.004	23.3717	28.0886
																							29.8782	48.7319	148.967	23.3725	28.0895
																							29.9028	48.725	148.946	23.373	28.0901
																							29.9904	48.7005	148.871	23.3746	28.092
																							30	48.6979	148.863	23.3748	28.0922
																							30.1547	48.6548	148.731	23.3776	28.0957
																							30.3436	48.6022	148.57	23.3811	28.0998
																							31.3073	48.3348	147.753	23.3989	28.1212
																							31.9069	48.1691	147.246	23.4099	28.1345
																							32.1971	48.0892	147.002	23.4153	28.1409
																							32.21	48.0856	146.991	23.4155	28.1412
																							33.0595	47.8523	146.278	23.4312	28.16
																							33.3169	47.7819	146.063	23.436	28.1658
																							33.52	47.7264	145.893	23.4397	28.1703
																							33.82	47.6445	145.643	23.4453	28.1769
																							35.0198	47.3183	144.646	23.4674	28.2036
																							35.0664	47.3057	144.607	23.4683	28.2046
																							35.14	47.2858	144.546	23.4697	28.2063
																							35.77	47.1155	144.026	23.4813	28.2203
																							36.0438	47.0417	143.8	23.4864	28.2264
																							36.1615	47.0101	143.703	23.4886	28.229
																							36.27	46.9809	143.614	23.4906	28.2314
																							36.293	46.9747	143.595	23.491	28.2319
																							36.4244	46.9394	143.487	23.4934	28.2348
																							36.6379	46.882	143.312	23.4974	28.2396
																							36.6434	46.8806	143.307	23.4975	28.2397
																							36.99	46.7876	143.023	23.5039	28.2474
																							37.0431	46.7734	142.98	23.5049	28.2486
																							37.3908	46.6804	142.695	23.5113	28.2563
																							37.6482	46.6117	142.485	23.5161	28.2621
																							37.6619	46.608	142.474	23.5164	28.2624
																							37.7632	46.581	142.392	23.5182	28.2646
																							38	46.5179	142.199	23.5226	28.2699
																							38.1793	46.4701	142.053	23.5259	28.2739
																							38.4175	46.4068	141.859	23.5304	28.2792
																							38.5489	46.3719	141.753	23.5328	28.2821
																							38.8419	46.2942	141.515	23.5382	28.2887
																							39.0034	46.2514	141.384	23.5412	28.2923
																							39.0609	46.2362	141.338	23.5423	28.2936
																							39.9726	45.9955	140.602	23.5592	28.3139
																							40.3285	45.9019	140.316	23.5658	28.3218
																							40.5038	45.8559	140.175	23.5691	28.3257
																							40.8214	45.7726	139.92	23.575	28.3328
																							40.898	45.7525	139.859	23.5764	28.3345
																							40.9938	45.7274	139.782	23.5782	28.3367
																							41.8535	45.5029	139.096	23.5942	28.3559
																							42.1875	45.416	138.83	23.6004	28.3634
																							42.6256	45.3022	138.483	23.6085	28.3732
																							43	45.2052	138.186	23.6155	28.3815
																							43.2416	45.1427	137.995	23.62	28.3869
																							43.4552	45.0876	137.826	23.624	28.3917
																							43.7728	45.0057	137.576	23.6299	28.3988
																							43.9316	44.9648	137.451	23.6328	28.4024
																							44	44.9472	137.397	23.6341	28.4039
																							44.742	44.7566	136.815	23.6479	28.4205
																							45.0048	44.6893	136.609	23.6528	28.4264
																							45.0979	44.6655	136.536	23.6546	28.4285
																							45.3142	44.6103	136.367	23.6586	28.4333
																							45.3306	44.6061	136.355	23.6589	28.4337
																							45.48	44.5679	136.238	23.6617	28.4371
																							46.0945	44.4114	135.76	23.6732	28.4508
																							46.15	44.3973	135.716	23.6742	28.4521
																							46.4285	44.3266	135.5	23.6794	28.4583
																							46.5298	44.3009	135.422	23.6813	28.4606
																							47.332	44.0979	134.801	23.6963	28.4786
																							47.3566	44.0917	134.782	23.6967	28.4791
																							47.95	43.9422	134.325	23.7078	28.4925
																							48.2136	43.8759	134.123	23.7127	28.4984
																							48.2738	43.8608	134.076	23.7139	28.4997
																							48.35	43.8416	134.018	23.7153	28.5014
																							48.3943	43.8305	133.984	23.7161	28.5024
																							49.41	43.5764	133.207	23.7351	28.5253
																							49.88	43.4593	132.849	23.7439	28.5358
																							50	43.4295	132.758	23.7461	28.5385
																							50.4038	43.3292	132.451	23.7537	28.5476
																							51	43.1816	132	23.7649	28.561
																							51.6413	43.0233	131.516	23.7769	28.5755
																							51.7454	42.9977	131.438	23.7788	28.5778
																							52.1506	42.8981	131.133	23.7864	28.5869
																							52.3176	42.8571	131.008	23.7895	28.5907
																							52.32	42.8565	131.006	23.7896	28.5908
																							52.6297	42.7805	130.774	23.7954	28.5977
																							52.7146	42.7598	130.711	23.797	28.5997
																							53.0404	42.6801	130.467	23.8031	28.607
																							53.1389	42.656	130.394	23.805	28.6092
																							53.1499	42.6533	130.385	23.8052	28.6095
																							54.5489	42.3131	129.345	23.8314	28.641
																							54.55	42.3128	129.344	23.8314	28.6411
																							54.64	42.291	129.278	23.8331	28.6431
																							54.8994	42.2283	129.086	23.838	28.6489
																							54.9843	42.2078	129.023	23.8396	28.6509
																							55.21	42.1532	128.857	23.8438	28.656
																							55.22	42.1508	128.849	23.844	28.6562
																							55.3238	42.1258	128.773	23.846	28.6585
																							55.42	42.1026	128.702	23.8478	28.6607
																							55.45	42.0954	128.68	23.8484	28.6614
																							56.52	41.8383	127.894	23.8685	28.6856
																							56.553	41.8304	127.87	23.8691	28.6863
																							56.73	41.788	127.74	23.8724	28.6903
																							56.89	41.7498	127.623	23.8754	28.6939
																							57.0267	41.7171	127.523	23.878	28.697
																							57.25	41.6638	127.361	23.8822	28.7021
																							57.46	41.6138	127.208	23.8862	28.7068
																							57.55	41.5923	127.142	23.8879	28.7089
																							57.67	41.5638	127.055	23.8901	28.7116
																							57.8535	41.5201	126.921	23.8936	28.7157
																							58	41.4853	126.815	23.8963	28.719
																							58.1465	41.4505	126.709	23.8991	28.7223
																							58.3299	41.407	126.576	23.9025	28.7265
																							58.36	41.3999	126.554	23.9031	28.7272
																							58.6913	41.3215	126.314	23.9093	28.7347
																							58.75	41.3076	126.272	23.9105	28.736
																							58.9	41.2721	126.163	23.9133	28.7394
																							59.01	41.2461	126.084	23.9154	28.7419
																							59.09	41.2272	126.026	23.9169	28.7437
																							59.19	41.2036	125.954	23.9187	28.746
																							59.39	41.1565	125.81	23.9225	28.7505
																							59.41	41.1518	125.795	23.9229	28.751
																							59.46	41.14	125.759	23.9238	28.7521
																							59.488	41.1334	125.739	23.9244	28.7527
																							59.65	41.0953	125.623	23.9274	28.7564
																							59.74	41.0741	125.558	23.9291	28.7584
																							60.05	41.0013	125.335	23.935	28.7655
																							60.19	40.9684	125.235	23.9376	28.7686
																							60.98	40.7836	124.67	23.9525	28.7866
																							61.25	40.7206	124.477	23.9576	28.7927
																							61.588	40.6419	124.237	23.964	28.8004
																							61.85	40.5809	124.05	23.9689	28.8063
																							62.07	40.5299	123.894	23.9731	28.8113
																							62.0726	40.5293	123.892	23.9731	28.8114
																							62.12	40.5183	123.859	23.974	28.8124
																							62.3956	40.4544	123.663	23.9793	28.8187
																							62.45	40.4418	123.625	23.9803	28.8199
																							62.8857	40.341	123.317	23.9885	28.8298
																							63.0198	40.3101	123.222	23.9911	28.8329
																							63.5838	40.1801	122.825	24.0017	28.8457
																							63.75	40.1419	122.708	24.0049	28.8495
																							64.05	40.073	122.498	24.0105	28.8563
																							64.31	40.0134	122.316	24.0155	28.8622
																							64.32	40.0112	122.309	24.0156	28.8624
																							64.52	39.9654	122.169	24.0194	28.867
																							64.6	39.9471	122.113	24.0209	28.8688
																							64.96	39.8648	121.861	24.0278	28.877
																							65.11	39.8306	121.757	24.0306	28.8804
																							65.48	39.7463	121.499	24.0376	28.8888
																							65.63	39.7122	121.395	24.0405	28.8923
																							65.7472	39.6856	121.313	24.0427	28.8949
																							65.8	39.6736	121.277	24.0437	28.8961
																							66.02	39.6236	121.124	24.0478	28.9011
																							66.32	39.5557	120.916	24.0535	28.908
																							66.34	39.5511	120.902	24.0539	28.9084
																							66.52	39.5104	120.778	24.0573	28.9125
																							66.59	39.4946	120.729	24.0587	28.9141
																							66.6	39.4923	120.722	24.0588	28.9143
																							66.87	39.4313	120.536	24.064	28.9205
																							66.88	39.429	120.529	24.0642	28.9207
																							67.32	39.3298	120.226	24.0725	28.9308
																							67.48	39.2938	120.116	24.0755	28.9344
																							67.55	39.2781	120.068	24.0769	28.936
																							67.61	39.2646	120.026	24.078	28.9374
																							67.94	39.1905	119.8	24.0843	28.9449
																							67.99	39.1793	119.766	24.0852	28.946
																							68.07	39.1613	119.711	24.0867	28.9479
																							68.19	39.1344	119.629	24.089	28.9506
																							68.7	39.0204	119.28	24.0987	28.9622
																							69.23	38.9021	118.918	24.1088	28.9743
																							69.34	38.8776	118.844	24.1109	28.9769
																							69.56	38.8287	118.694	24.115	28.9819
																							70.33	38.6579	118.172	24.1297	28.9995
																							70.44	38.6336	118.098	24.1318	29.002
																							70.6	38.5982	117.989	24.1348	29.0056
																							70.601	38.598	117.989	24.1348	29.0057
																							70.81	38.5518	117.848	24.1388	29.0104
																							71.05	38.4989	117.686	24.1434	29.0159
																							71.65	38.3669	117.282	24.1548	29.0297
																							71.87	38.3186	117.135	24.159	29.0347
																							72.68	38.1413	116.593	24.1744	29.0532
																							73.86	37.8845	115.808	24.1969	29.0803
																							74.5	37.746	115.384	24.2091	29.0949
																							74.84	37.6726	115.16	24.2156	29.1027
																							75.3	37.5735	114.857	24.2244	29.1133
																							75.49	37.5327	114.732	24.228	29.1176
																							75.5	37.5305	114.726	24.2282	29.1179
																							76.32	37.3547	114.188	24.2439	29.1367
																							76.5503	37.3055	114.038	24.2483	29.142
																							76.86	37.2394	113.836	24.2542	29.1491
																							76.9227	37.2261	113.795	24.2554	29.1505
																							76.93	37.2245	113.79	24.2555	29.1507
																							77.07	37.1947	113.699	24.2582	29.1539
																							78.31	36.9316	112.895	24.2819	29.1824
																							79.83	36.6116	111.917	24.311	29.2174
																							79.9124	36.5944	111.864	24.3126	29.2193
																							82.9624	35.9609	109.928	24.3711	29.2896
																							84.1	35.7275	109.214	24.393	29.3159
																							86.32	35.2763	107.835	24.4357	29.3672

## Sheet: LA 3 a-wave
																							Age	Amplitude lower limit	Amplitude upper limit	Peak time lower limit	Peak time upper limit
																							8.00548	16.4869	43.3794	12.8226	15.1299
																							8.85421	16.4239	43.2474	12.8286	15.1371
																							9.40999	16.3827	43.1612	12.8326	15.1418
																							9.61259	16.3677	43.1298	12.8341	15.1435
																							10.2724	16.3189	43.0276	12.8388	15.1491
																							10.3244	16.3151	43.0195	12.8392	15.1496
																							10.3381	16.3141	43.0174	12.8393	15.1497
																							10.3901	16.3103	43.0094	12.8397	15.1501
																							10.5626	16.2975	42.9827	12.8409	15.1516
																							10.9788	16.2669	42.9184	12.8439	15.1551
																							11.0171	16.2641	42.9125	12.8442	15.1554
																							11.9261	16.1973	42.7723	12.8507	15.1631
																							12.1889	16.178	42.7319	12.8526	15.1654
																							12.3532	16.166	42.7066	12.8538	15.1667
																							12.3915	16.1631	42.7007	12.854	15.1671
																							12.7639	16.1359	42.6435	12.8567	15.1702
																							12.8542	16.1293	42.6296	12.8574	15.171
																							12.9363	16.1233	42.617	12.8579	15.1717
																							13.0294	16.1165	42.6027	12.8586	15.1725
																							13.4346	16.0869	42.5405	12.8615	15.1759
																							13.7084	16.0669	42.4985	12.8635	15.1782
																							13.7112	16.0667	42.4981	12.8635	15.1783
	Local reference values for verification:											Local reference values for verification:											13.911	16.0521	42.4675	12.865	15.18
	Age	Amplitude (uV)										Age	Peak time (ms)										14.2286	16.029	42.4188	12.8672	15.1827
																							14.423	16.0149	42.3891	12.8686	15.1843
																							14.5654	16.0045	42.3673	12.8697	15.1855
																							14.5818	16.0033	42.3648	12.8698	15.1857
																							14.7105	15.994	42.3452	12.8707	15.1867
																							14.7543	15.9908	42.3385	12.871	15.1871
																							14.9788	15.9745	42.3042	12.8726	15.189
																							15.1677	15.9608	42.2753	12.874	15.1906
																							15.2197	15.957	42.2674	12.8744	15.1911
																							15.3648	15.9465	42.2452	12.8754	15.1923
																							15.4497	15.9403	42.2323	12.876	15.193
																							15.6687	15.9244	42.1989	12.8776	15.1949
																							16.2081	15.8854	42.1167	12.8815	15.1995
																							16.386	15.8726	42.0897	12.8828	15.201
																							16.4298	15.8694	42.083	12.8831	15.2014
																							17.0376	15.8255	41.9906	12.8875	15.2065
																							17.1143	15.82	41.979	12.888	15.2072
																							17.3005	15.8066	41.9507	12.8894	15.2088
																							17.7495	15.7743	41.8826	12.8926	15.2126
																							18.0753	15.7509	41.8333	12.8949	15.2153
																							18.089	15.7499	41.8312	12.895	15.2155
																							18.1437	15.746	41.8229	12.8954	15.2159
																							18.1766	15.7436	41.818	12.8957	15.2162
																							18.412	15.7267	41.7823	12.8974	15.2182
																							18.4312	15.7253	41.7794	12.8975	15.2184
																							18.9268	15.6898	41.7045	12.9011	15.2226
																							19.7947	15.6278	41.5736	12.9073	15.23
																							19.8905	15.6209	41.5591	12.908	15.2308
																							20.5175	15.5762	41.4647	12.9126	15.2361
																							21.692	15.4927	41.2884	12.921	15.2461
																							21.9329	15.4757	41.2523	12.9228	15.2482
																							22.1355	15.4613	41.2219	12.9242	15.2499
																							22.1793	15.4582	41.2154	12.9246	15.2503
																							22.3628	15.4452	41.1879	12.9259	15.2519
																							22.6804	15.4228	41.1404	12.9282	15.2546
																							23	15.4002	41.0927	12.9305	15.2573
																							23.16	15.3889	41.0688	12.9316	15.2587
																							24	15.3297	40.9435	12.9377	15.2658
																							24.3094	15.308	40.8974	12.94	15.2685
																							24.6434	15.2845	40.8477	12.9424	15.2713
																							24.9747	15.2613	40.7985	12.9448	15.2741
																							25	15.2595	40.7948	12.945	15.2744
																							25.0404	15.2567	40.7888	12.9452	15.2747
																							25.2047	15.2452	40.7644	12.9464	15.2761
																							25.243	15.2425	40.7587	12.9467	15.2764
																							25.3333	15.2361	40.7453	12.9474	15.2772
																							25.473	15.2264	40.7245	12.9484	15.2784
																							25.4812	15.2258	40.7233	12.9484	15.2785
																							25.6728	15.2124	40.6949	12.9498	15.2801
																							25.7413	15.2076	40.6848	12.9503	15.2807
																							25.7522	15.2068	40.6831	12.9504	15.2808
																							25.8289	15.2015	40.6718	12.951	15.2814
																							26	15.1895	40.6464	12.9522	15.2829
																							26.1465	15.1793	40.6247	12.9533	15.2841
																							26.2806	15.1699	40.6049	12.9542	15.2853
																							26.5352	15.1522	40.5672	12.9561	15.2875
																							26.5435	15.1516	40.566	12.9561	15.2875
																							26.642	15.1447	40.5514	12.9568	15.2884
																							26.6502	15.1441	40.5502	12.9569	15.2885
																							26.7132	15.1398	40.5409	12.9574	15.289
																							27.05	15.1163	40.4911	12.9598	15.2919
																							27.0801	15.1142	40.4867	12.96	15.2921
																							27.3621	15.0946	40.445	12.9621	15.2945
																							28	15.0503	40.351	12.9667	15.3
																							28.512	15.0148	40.2756	12.9704	15.3044
																							28.5175	15.0144	40.2748	12.9704	15.3044
																							28.6407	15.0059	40.2567	12.9713	15.3055
																							28.7283	14.9998	40.2438	12.972	15.3062
																							29.2621	14.9629	40.1654	12.9758	15.3108
																							29.3279	14.9584	40.1558	12.9763	15.3114
																							29.3908	14.954	40.1465	12.9768	15.3119
																							29.4949	14.9469	40.1313	12.9775	15.3128
																							29.7139	14.9318	40.0991	12.9791	15.3147
																							29.7769	14.9274	40.0899	12.9796	15.3152
																							29.8344	14.9234	40.0815	12.98	15.3157
																							29.8782	14.9204	40.0751	12.9803	15.3161
																							29.9028	14.9187	40.0714	12.9805	15.3163
																							29.9904	14.9127	40.0586	12.9811	15.317
																							30	14.912	40.0572	12.9812	15.3171
																							30.1547	14.9014	40.0346	12.9823	15.3184
																							30.3436	14.8884	40.0069	12.9837	15.3201
																							31.3073	14.8222	39.8661	12.9907	15.3283
																							31.9069	14.7811	39.7786	12.995	15.3334
																							32.1971	14.7613	39.7363	12.9971	15.3359
																							32.21	14.7604	39.7345	12.9972	15.336
																							33.0595	14.7024	39.6109	13.0034	15.3433
																							33.3169	14.6849	39.5736	13.0053	15.3455
																							33.52	14.6711	39.5441	13.0068	15.3473
																							33.82	14.6507	39.5006	13.0089	15.3499
																							35.0198	14.5693	39.327	13.0177	15.3602
																							35.0664	14.5662	39.3203	13.018	15.3606
																							35.14	14.5612	39.3097	13.0185	15.3612
																							35.77	14.5186	39.2188	13.0231	15.3666
																							36.0438	14.5001	39.1793	13.0251	15.369
																							36.1615	14.4922	39.1624	13.026	15.37
																							36.27	14.4849	39.1468	13.0268	15.3709
																							36.293	14.4834	39.1435	13.0269	15.3711
																							36.4244	14.4745	39.1245	13.0279	15.3722
																							36.6379	14.4601	39.0938	13.0295	15.3741
																							36.6434	14.4598	39.093	13.0295	15.3741
																							36.99	14.4365	39.0432	13.032	15.3771
																							37.0431	14.4329	39.0356	13.0324	15.3775
																							37.3908	14.4095	38.9857	13.0349	15.3805
																							37.6482	14.3923	38.9488	13.0368	15.3827
																							37.6619	14.3914	38.9468	13.0369	15.3829
																							37.7632	14.3846	38.9323	13.0377	15.3837
																							38	14.3687	38.8984	13.0394	15.3858
																							38.1793	14.3567	38.8727	13.0407	15.3873
																							38.4175	14.3408	38.8386	13.0424	15.3894
																							38.5489	14.332	38.8198	13.0434	15.3905
																							38.8419	14.3124	38.7779	13.0455	15.393
																							39.0034	14.3016	38.7548	13.0467	15.3944
																							39.0609	14.2978	38.7466	13.0471	15.3949
																							39.9726	14.2371	38.6166	13.0538	15.4027
																							40.3285	14.2134	38.5659	13.0564	15.4058
																							40.5038	14.2018	38.541	13.0576	15.4073
																							40.8214	14.1807	38.4958	13.06	15.4101
																							40.898	14.1757	38.4849	13.0605	15.4107
																							40.9938	14.1693	38.4713	13.0612	15.4115
																							41.8535	14.1125	38.3494	13.0675	15.419
																							42.1875	14.0904	38.3021	13.0699	15.4218
																							42.6256	14.0615	38.2401	13.0731	15.4256
																							43	14.0369	38.1872	13.0759	15.4288
																							43.2416	14.021	38.1531	13.0776	15.4309
																							43.4552	14.007	38.1229	13.0792	15.4328
																							43.7728	13.9861	38.0782	13.0815	15.4355
																							43.9316	13.9757	38.0558	13.0827	15.4369
																							44	13.9712	38.0462	13.0832	15.4375
																							44.742	13.9227	37.9418	13.0886	15.4439
																							45.0048	13.9055	37.9048	13.0905	15.4461
																							45.0979	13.8994	37.8918	13.0912	15.4469
																							45.3142	13.8853	37.8614	13.0928	15.4488
																							45.3306	13.8842	37.8591	13.0929	15.449
																							45.48	13.8745	37.8382	13.094	15.4502
																							46.0945	13.8345	37.7521	13.0985	15.4556
																							46.15	13.8309	37.7443	13.0989	15.456
																							46.4285	13.8128	37.7053	13.101	15.4584
																							46.5298	13.8062	37.6912	13.1017	15.4593
																							47.332	13.7542	37.5791	13.1076	15.4662
																							47.3566	13.7526	37.5757	13.1078	15.4665
																							47.95	13.7142	37.493	13.1121	15.4716
																							48.2136	13.6972	37.4563	13.114	15.4739
																							48.2738	13.6933	37.4479	13.1145	15.4744
																							48.35	13.6884	37.4373	13.115	15.4751
																							49.41	13.6201	37.29	13.1228	15.4842
																							49.88	13.5899	37.2249	13.1263	15.4883
																							50	13.5822	37.2083	13.1271	15.4893
																							50.4038	13.5563	37.1524	13.1301	15.4928
																							51	13.5182	37.07	13.1345	15.498
																							51.6413	13.4772	36.9816	13.1392	15.5036
																							51.7454	13.4706	36.9672	13.14	15.5045
																							52.1506	13.4448	36.9114	13.1429	15.508
																							52.3176	13.4342	36.8885	13.1442	15.5094
																							52.32	13.434	36.8881	13.1442	15.5094
																							52.6297	13.4143	36.8455	13.1465	15.5121
																							52.7146	13.4089	36.8339	13.1471	15.5129
																							53.0404	13.3883	36.7891	13.1495	15.5157
																							53.1389	13.382	36.7756	13.1502	15.5165
																							53.1499	13.3813	36.7741	13.1503	15.5166
																							54.5489	13.2928	36.5825	13.1606	15.5288
																							54.55	13.2928	36.5824	13.1606	15.5288
																							54.64	13.2871	36.5701	13.1612	15.5296
																							54.8994	13.2707	36.5346	13.1632	15.5318
																							54.9843	13.2654	36.523	13.1638	15.5326
																							55.21	13.2512	36.4922	13.1654	15.5345
																							55.22	13.2505	36.4909	13.1655	15.5346
																							55.3238	13.244	36.4767	13.1663	15.5355
																							55.42	13.238	36.4636	13.167	15.5363
																							55.45	13.2361	36.4595	13.1672	15.5366
																							56.52	13.1689	36.3139	13.1751	15.5459
																							56.553	13.1668	36.3094	13.1753	15.5462
																							56.73	13.1558	36.2853	13.1766	15.5477
																							56.89	13.1457	36.2636	13.1778	15.5491
																							57.0267	13.1372	36.245	13.1788	15.5503
																							57.25	13.1232	36.2147	13.1805	15.5522
																							57.46	13.1101	36.1863	13.182	15.5541
																							57.55	13.1045	36.1741	13.1827	15.5548
																							57.67	13.097	36.1578	13.1836	15.5559
																							57.8535	13.0856	36.133	13.1849	15.5575
																							58	13.0764	36.1131	13.186	15.5588
																							58.1465	13.0673	36.0933	13.1871	15.56
																							58.3299	13.0559	36.0685	13.1884	15.5616
																							58.36	13.054	36.0644	13.1886	15.5619
																							58.6913	13.0334	36.0197	13.1911	15.5648
																							58.75	13.0298	36.0117	13.1915	15.5653
																							58.9	13.0205	35.9915	13.1926	15.5666
																							59.01	13.0136	35.9766	13.1934	15.5675
																							59.09	13.0087	35.9658	13.194	15.5682
																							59.14	13.0056	35.9591	13.1944	15.5687
																							59.19	13.0025	35.9524	13.1948	15.5691
																							59.39	12.9901	35.9254	13.1962	15.5709
																							59.41	12.9888	35.9227	13.1964	15.571
																							59.46	12.9857	35.916	13.1968	15.5715
																							59.488	12.984	35.9122	13.197	15.5717
																							59.65	12.9739	35.8904	13.1982	15.5731
																							59.74	12.9684	35.8782	13.1988	15.5739
																							60.05	12.9492	35.8365	13.2011	15.5766
																							60.19	12.9405	35.8177	13.2021	15.5778
																							60.98	12.8918	35.7115	13.208	15.5847
																							61.25	12.8751	35.6753	13.21	15.5871
																							61.588	12.8543	35.63	13.2125	15.59
																							61.85	12.8382	35.5949	13.2144	15.5923
																							62.07	12.8247	35.5655	13.216	15.5942
																							62.0726	12.8246	35.5652	13.216	15.5942
																							62.12	12.8217	35.5588	13.2164	15.5946
																							62.3956	12.8047	35.522	13.2184	15.597
																							62.45	12.8014	35.5147	13.2188	15.5975
																							62.8857	12.7747	35.4565	13.2221	15.6013
																							63.0198	12.7665	35.4386	13.223	15.6025
																							63.5838	12.732	35.3634	13.2272	15.6074
																							63.75	12.7219	35.3413	13.2284	15.6089
																							64.05	12.7036	35.3014	13.2307	15.6115
																							64.31	12.6878	35.2668	13.2326	15.6137
																							64.32	12.6872	35.2655	13.2327	15.6138
																							64.52	12.675	35.2389	13.2341	15.6156
																							64.6	12.6701	35.2283	13.2347	15.6163
																							64.96	12.6482	35.1805	13.2374	15.6194
																							65.11	12.6391	35.1606	13.2385	15.6207
																							65.48	12.6167	35.1116	13.2412	15.624
																							65.63	12.6076	35.0917	13.2424	15.6253
																							65.7472	12.6005	35.0762	13.2432	15.6263
																							65.8	12.5973	35.0692	13.2436	15.6268
																							66.02	12.584	35.0401	13.2452	15.6287
																							66.32	12.5658	35.0005	13.2475	15.6313
																							66.34	12.5646	34.9978	13.2476	15.6315
																							66.52	12.5537	34.974	13.2489	15.633
																							66.59	12.5495	34.9648	13.2495	15.6337
																							66.6	12.5489	34.9635	13.2495	15.6337
																							66.87	12.5326	34.9278	13.2515	15.6361
																							66.88	12.532	34.9265	13.2516	15.6362
																							67.32	12.5055	34.8685	13.2549	15.64
																							67.48	12.4959	34.8474	13.2561	15.6414
																							67.55	12.4917	34.8382	13.2566	15.6421
																							67.61	12.488	34.8303	13.257	15.6426
																							67.94	12.4682	34.7869	13.2595	15.6455
																							67.99	12.4652	34.7803	13.2598	15.6459
																							68.07	12.4604	34.7698	13.2604	15.6466
																							68.19	12.4532	34.754	13.2613	15.6476
																							68.7	12.4226	34.687	13.2651	15.6521
																							69.23	12.3909	34.6175	13.269	15.6567
																							69.34	12.3843	34.6031	13.2698	15.6577
																							69.56	12.3712	34.5743	13.2715	15.6596
																							70.33	12.3252	34.4736	13.2772	15.6664
																							70.44	12.3187	34.4593	13.278	15.6673
																							70.6	12.3092	34.4384	13.2792	15.6687
																							70.601	12.3091	34.4383	13.2792	15.6688
																							70.81	12.2967	34.411	13.2808	15.6706
																							71.05	12.2824	34.3797	13.2825	15.6727
																							71.65	12.2468	34.3015	13.287	15.6779
																							71.87	12.2338	34.2729	13.2886	15.6799
																							72.68	12.1859	34.1677	13.2947	15.687
																							73.86	12.1164	34.0149	13.3034	15.6973
																							74.5	12.0788	33.9322	13.3082	15.7029
																							74.84	12.0589	33.8884	13.3107	15.7059
																							75.3	12.032	33.8291	13.3141	15.71
																							75.49	12.0208	33.8046	13.3156	15.7116
																							75.5	12.0203	33.8034	13.3156	15.7117
																							76.32	11.9724	33.698	13.3217	15.7189
																							76.5503	11.959	33.6684	13.3234	15.721
																							76.86	11.941	33.6287	13.3258	15.7237
																							76.9227	11.9374	33.6207	13.3262	15.7242
																							76.93	11.9369	33.6197	13.3263	15.7243
																							77.07	11.9288	33.6018	13.3273	15.7255
																							77.85	11.8836	33.502	13.3331	15.7324
																							78.31	11.8569	33.4433	13.3366	15.7364
																							79.83	11.7693	33.2497	13.3479	15.7498
																							79.9124	11.7646	33.2392	13.3485	15.7505
																							82.9624	11.5903	32.8535	13.3713	15.7774
																							84.1	11.5257	32.7105	13.3798	15.7874
																							86.32	11.4007	32.4328	13.3964	15.8071

## Sheet: LA 3 b-wave
																							Age	Amplitude lower limit	Amplitude upper limit	Peak time lower limit	Peak time upper limit
																							8.00548	79.5122	223.552	26.4271	30.7425
																							8.85421	79.0993	222.392	26.4394	30.7568
																							9.40999	78.8302	221.635	26.4475	30.7662
																							9.61259	78.7323	221.36	26.4504	30.7696
																							10.2724	78.4143	220.465	26.46	30.7808
																							10.3244	78.3893	220.395	26.4607	30.7816
																							10.3381	78.3827	220.377	26.4609	30.7819
																							10.3901	78.3577	220.306	26.4617	30.7827
																							10.5626	78.2748	220.073	26.4642	30.7857
																							10.9788	78.0753	219.512	26.4702	30.7927
																							11.0171	78.0569	219.461	26.4708	30.7933
																							11.9261	77.623	218.241	26.484	30.8087
																							12.1889	77.4979	217.889	26.4878	30.8131
																							12.3532	77.4199	217.67	26.4902	30.8159
																							12.3915	77.4017	217.619	26.4908	30.8166
																							12.7639	77.2251	217.122	26.4962	30.8229
																							12.8542	77.1823	217.002	26.4975	30.8244
																							12.9363	77.1435	216.893	26.4987	30.8258
																							13.0294	77.0994	216.769	26.5001	30.8274
																							13.4346	76.9081	216.231	26.5059	30.8342
																							13.7084	76.779	215.868	26.5099	30.8389
																							13.7112	76.7777	215.864	26.51	30.8389
	Local reference values for verification:											Local reference values for verification:											13.911	76.6837	215.6	26.5129	30.8423
	Age	Amplitude (uV)										Age	Peak time (ms)										14.2286	76.5345	215.18	26.5175	30.8477
																							14.423	76.4433	214.924	26.5203	30.851
																							14.5654	76.3765	214.736	26.5224	30.8534
																							14.5818	76.3688	214.715	26.5226	30.8536
																							14.7105	76.3086	214.545	26.5245	30.8558
																							14.7543	76.2881	214.488	26.5252	30.8566
																							14.9788	76.1831	214.192	26.5284	30.8604
																							15.1677	76.0949	213.944	26.5312	30.8636
																							15.2197	76.0706	213.876	26.5319	30.8644
																							15.3648	76.003	213.686	26.534	30.8669
																							15.4497	75.9634	213.575	26.5353	30.8683
																							15.6687	75.8614	213.288	26.5385	30.8721
																							16.2081	75.6109	212.584	26.5463	30.8812
																							16.386	75.5284	212.352	26.5489	30.8842
																							16.4298	75.5081	212.295	26.5496	30.885
																							17.0376	75.2271	211.505	26.5584	30.8953
																							17.1143	75.1918	211.405	26.5595	30.8966
																							17.3005	75.106	211.164	26.5622	30.8997
																							17.7495	74.8994	210.583	26.5688	30.9073
																							18.0753	74.7499	210.163	26.5735	30.9129
																							18.089	74.7436	210.145	26.5737	30.9131
																							18.1437	74.7185	210.075	26.5745	30.914
																							18.1766	74.7035	210.032	26.575	30.9146
																							18.412	74.5957	209.729	26.5785	30.9186
																							18.4312	74.5869	209.705	26.5787	30.9189
																							18.9268	74.3605	209.068	26.586	30.9273
																							19.7947	73.9657	207.958	26.5986	30.9421
																							19.8905	73.9223	207.836	26.6	30.9437
																							20.5175	73.6386	207.038	26.6092	30.9543
																							21.692	73.11	205.552	26.6264	30.9743
																							21.9329	73.002	205.249	26.6299	30.9784
																							22.1355	72.9114	204.994	26.6328	30.9818
																							22.1793	72.8918	204.939	26.6335	30.9826
																							22.3628	72.8098	204.708	26.6362	30.9857
																							22.6804	72.6681	204.31	26.6408	30.9911
																							23	72.5258	203.91	26.6455	30.9965
																							23.16	72.4547	203.71	26.6478	30.9993
																							24	72.0823	202.663	26.6601	31.0136
																							24.3094	71.9457	202.279	26.6646	31.0188
																							24.6434	71.7984	201.865	26.6695	31.0245
																							24.9747	71.6527	201.455	26.6744	31.0302
																							25	71.6416	201.424	26.6747	31.0306
																							25.0404	71.6238	201.374	26.6753	31.0313
																							25.2047	71.5517	201.171	26.6777	31.0341
																							25.243	71.5349	201.124	26.6783	31.0347
																							25.3333	71.4953	201.012	26.6796	31.0363
																							25.473	71.4341	200.84	26.6817	31.0386
																							25.4812	71.4305	200.83	26.6818	31.0388
																							25.6728	71.3465	200.594	26.6846	31.042
																							25.7413	71.3166	200.51	26.6856	31.0432
																							25.7522	71.3118	200.497	26.6858	31.0434
																							25.8289	71.2783	200.402	26.6869	31.0447
																							26	71.2035	200.192	26.6894	31.0476
																							26.1465	71.1396	200.012	26.6915	31.0501
																							26.2806	71.0811	199.848	26.6935	31.0524
																							26.5352	70.9701	199.536	26.6972	31.0567
																							26.5435	70.9666	199.526	26.6974	31.0569
																							26.642	70.9237	199.405	26.6988	31.0586
																							26.6502	70.9201	199.395	26.6989	31.0587
																							26.7132	70.8927	199.318	26.6998	31.0598
																							27.05	70.7464	198.907	26.7048	31.0655
																							27.0801	70.7334	198.87	26.7052	31.066
																							27.3621	70.6111	198.527	26.7094	31.0708
																							28	70.3354	197.751	26.7187	31.0817
																							28.512	70.1149	197.131	26.7262	31.0905
																							28.5175	70.1125	197.125	26.7263	31.0906
																							28.6407	70.0596	196.976	26.7281	31.0927
																							28.7283	70.0219	196.87	26.7294	31.0942
																							29.2621	69.793	196.226	26.7372	31.1033
																							29.3279	69.7649	196.147	26.7382	31.1044
																							29.3908	69.738	196.072	26.7391	31.1055
																							29.4949	69.6935	195.947	26.7406	31.1072
																							29.7139	69.5999	195.683	26.7439	31.111
																							29.7769	69.573	195.608	26.7448	31.1121
																							29.8344	69.5485	195.539	26.7456	31.113
																							29.8782	69.5298	195.486	26.7463	31.1138
																							29.9028	69.5193	195.457	26.7466	31.1142
																							29.9904	69.482	195.352	26.7479	31.1157
																							30	69.4779	195.34	26.7481	31.1159
																							30.1547	69.412	195.155	26.7503	31.1185
																							30.3436	69.3316	194.929	26.7531	31.1217
																							31.3073	68.923	193.78	26.7673	31.1382
																							31.9069	68.67	193.069	26.7761	31.1484
																							32.1971	68.5479	192.726	26.7803	31.1534
																							32.21	68.5425	192.71	26.7805	31.1536
																							33.0595	68.1862	191.709	26.793	31.1682
																							33.3169	68.0787	191.407	26.7968	31.1726
																							33.52	67.994	191.168	26.7998	31.176
																							33.82	67.869	190.817	26.8042	31.1812
																							35.0198	67.3713	189.418	26.8219	31.2017
																							35.0664	67.3521	189.364	26.8225	31.2025
																							35.14	67.3217	189.278	26.8236	31.2038
																							35.77	67.0621	188.548	26.8329	31.2146
																							36.0438	66.9495	188.232	26.8369	31.2193
																							36.1615	66.9012	188.096	26.8387	31.2213
																							36.27	66.8567	187.971	26.8403	31.2231
																							36.293	66.8473	187.944	26.8406	31.2235
																							36.4244	66.7935	187.793	26.8425	31.2258
																							36.6379	66.706	187.547	26.8457	31.2294
																							36.6434	66.7038	187.541	26.8458	31.2295
																							36.99	66.5621	187.143	26.8509	31.2355
																							37.0431	66.5404	187.082	26.8517	31.2364
																							37.3908	66.3987	186.683	26.8568	31.2423
																							37.6482	66.294	186.389	26.8606	31.2468
																							37.6619	66.2884	186.373	26.8608	31.247
																							37.7632	66.2472	186.257	26.8623	31.2487
																							38	66.1511	185.987	26.8658	31.2528
																							38.1793	66.0783	185.782	26.8684	31.2559
																							38.4175	65.9819	185.511	26.8719	31.26
																							38.5489	65.9287	185.362	26.8739	31.2622
																							38.8419	65.8104	185.029	26.8782	31.2672
																							39.0034	65.7452	184.846	26.8806	31.27
																							39.0609	65.722	184.781	26.8814	31.271
																							39.9726	65.3555	183.75	26.8949	31.2867
																							40.3285	65.213	183.35	26.9001	31.2928
																							40.5038	65.143	183.153	26.9027	31.2958
																							40.8214	65.0162	182.796	26.9074	31.3012
																							40.898	64.9856	182.71	26.9085	31.3026
																							40.9938	64.9475	182.603	26.9099	31.3042
																							41.8535	64.6059	181.643	26.9226	31.319
																							42.1875	64.4737	181.271	26.9276	31.3247
																							42.6256	64.3007	180.784	26.9341	31.3322
																							43	64.1532	180.37	26.9396	31.3387
																							43.2416	64.0582	180.103	26.9432	31.3428
																							43.4552	63.9743	179.867	26.9463	31.3465
																							43.7728	63.8499	179.517	26.951	31.352
																							43.9316	63.7877	179.342	26.9534	31.3547
																							44	63.7609	179.267	26.9544	31.3559
																							44.742	63.4714	178.453	26.9654	31.3687
																							45.0048	63.3692	178.165	26.9693	31.3732
																							45.0979	63.333	178.064	26.9706	31.3748
																							45.3142	63.2491	177.828	26.9738	31.3785
																							45.3306	63.2427	177.81	26.9741	31.3788
																							45.48	63.1848	177.647	26.9763	31.3814
																							46.0945	62.9471	176.979	26.9854	31.392
																							46.15	62.9256	176.918	26.9862	31.3929
																							46.4285	62.8183	176.617	26.9903	31.3977
																							46.5298	62.7792	176.507	26.9918	31.3995
																							47.332	62.4711	175.64	27.0037	31.4133
																							47.3566	62.4617	175.614	27.0041	31.4137
																							47.95	62.2347	174.976	27.0129	31.4239
																							48.2136	62.1342	174.693	27.0168	31.4285
																							48.2738	62.1113	174.629	27.0177	31.4295
																							48.35	62.0823	174.547	27.0188	31.4309
																							49.41	61.6799	173.416	27.0345	31.4491
																							49.88	61.5024	172.917	27.0415	31.4573
																							50	61.4571	172.79	27.0433	31.4593
																							50.4038	61.3051	172.362	27.0493	31.4663
																							51	61.0813	171.733	27.0582	31.4766
																							51.6413	60.8416	171.059	27.0677	31.4877
																							51.7454	60.8027	170.95	27.0692	31.4895
																							52.1506	60.6518	170.525	27.0752	31.4965
																							52.3176	60.5897	170.351	27.0777	31.4994
																							52.32	60.5888	170.348	27.0778	31.4994
																							52.6297	60.4738	170.025	27.0824	31.5048
																							52.7146	60.4424	169.937	27.0836	31.5062
																							53.0404	60.3217	169.597	27.0885	31.5119
																							53.1389	60.2853	169.495	27.0899	31.5136
																							53.1499	60.2812	169.483	27.0901	31.5138
																							54.5489	59.7661	168.035	27.1109	31.538
																							54.55	59.7658	168.034	27.1109	31.538
																							54.64	59.7328	167.942	27.1123	31.5396
																							54.8994	59.6378	167.675	27.1161	31.544
																							54.9843	59.6068	167.587	27.1174	31.5455
																							55.21	59.5243	167.355	27.1208	31.5494
																							55.22	59.5207	167.345	27.1209	31.5496
																							55.3238	59.4828	167.239	27.1224	31.5514
																							55.42	59.4477	167.14	27.1239	31.5531
																							55.45	59.4368	167.109	27.1243	31.5536
																							56.52	59.048	166.016	27.1403	31.5721
																							56.553	59.036	165.983	27.1408	31.5727
																							56.73	58.972	165.802	27.1434	31.5758
																							56.89	58.9141	165.64	27.1458	31.5785
																							57.0267	58.8647	165.501	27.1478	31.5809
																							57.25	58.7842	165.275	27.1511	31.5848
																							57.46	58.7085	165.062	27.1543	31.5884
																							57.55	58.6761	164.971	27.1556	31.59
																							57.67	58.6329	164.849	27.1574	31.5921
																							57.8535	58.567	164.664	27.1601	31.5952
																							58	58.5144	164.516	27.1623	31.5978
																							58.1465	58.4618	164.368	27.1645	31.6003
																							58.3299	58.3961	164.183	27.1672	31.6035
																							58.36	58.3853	164.153	27.1677	31.604
																							58.6913	58.2668	163.82	27.1726	31.6098
																							58.75	58.2458	163.761	27.1735	31.6108
																							58.9	58.1923	163.61	27.1757	31.6134
																							59.01	58.153	163.5	27.1774	31.6153
																							59.09	58.1245	163.42	27.1786	31.6167
																							59.14	58.1067	163.37	27.1793	31.6176
																							59.19	58.0889	163.32	27.1801	31.6184
																							59.39	58.0176	163.119	27.183	31.6219
																							59.41	58.0105	163.099	27.1833	31.6222
																							59.46	57.9927	163.049	27.1841	31.6231
																							59.488	57.9828	163.021	27.1845	31.6236
																							59.65	57.9252	162.859	27.1869	31.6264
																							59.74	57.8932	162.77	27.1883	31.628
																							60.05	57.7833	162.46	27.1929	31.6333
																							60.19	57.7337	162.321	27.195	31.6358
																							60.98	57.4546	161.536	27.2068	31.6495
																							61.25	57.3595	161.269	27.2108	31.6542
																							61.588	57.2408	160.935	27.2159	31.6601
																							61.85	57.1488	160.677	27.2198	31.6646
																							62.07	57.0718	160.46	27.2231	31.6684
																							62.0726	57.0709	160.457	27.2231	31.6685
																							62.12	57.0543	160.411	27.2238	31.6693
																							62.3956	56.9579	160.14	27.2279	31.6741
																							62.45	56.9389	160.086	27.2287	31.675
																							62.8857	56.787	159.659	27.2353	31.6826
																							63.0198	56.7402	159.528	27.2373	31.685
																							63.5838	56.5443	158.977	27.2457	31.6948
																							63.75	56.4867	158.815	27.2482	31.6977
																							64.05	56.3829	158.523	27.2527	31.7029
																							64.31	56.293	158.271	27.2566	31.7074
																							64.32	56.2896	158.261	27.2567	31.7076
																							64.52	56.2206	158.067	27.2597	31.7111
																							64.6	56.193	157.989	27.2609	31.7125
																							64.96	56.0691	157.641	27.2663	31.7187
																							65.11	56.0175	157.496	27.2685	31.7213
																							65.48	55.8905	157.139	27.2741	31.7278
																							65.63	55.8391	156.994	27.2763	31.7304
																							65.7472	55.799	156.882	27.2781	31.7324
																							65.8	55.7809	156.831	27.2789	31.7333
																							66.02	55.7057	156.619	27.2821	31.7372
																							66.32	55.6033	156.331	27.2866	31.7424
																							66.34	55.5965	156.312	27.2869	31.7428
																							66.52	55.5351	156.14	27.2896	31.7459
																							66.59	55.5113	156.073	27.2907	31.7471
																							66.6	55.5079	156.063	27.2908	31.7473
																							66.87	55.416	155.805	27.2949	31.752
																							66.88	55.4126	155.795	27.295	31.7522
																							67.32	55.2633	155.375	27.3016	31.7598
																							67.48	55.2091	155.223	27.304	31.7626
																							67.55	55.1854	155.156	27.3051	31.7638
																							67.61	55.1651	155.099	27.306	31.7649
																							67.94	55.0536	154.786	27.3109	31.7706
																							67.99	55.0367	154.738	27.3117	31.7715
																							68.07	55.0097	154.662	27.3129	31.7729
																							68.19	54.9692	154.549	27.3147	31.775
																							68.7	54.7975	154.066	27.3223	31.7839
																							69.23	54.6197	153.566	27.3303	31.7931
																							69.34	54.5828	153.462	27.3319	31.7951
																							69.56	54.5092	153.255	27.3352	31.7989
																							70.33	54.2524	152.533	27.3468	31.8123
																							70.44	54.2158	152.43	27.3484	31.8143
																							70.6	54.1626	152.281	27.3508	31.8171
																							70.601	54.1623	152.28	27.3508	31.8171
																							70.81	54.0929	152.085	27.354	31.8207
																							71.05	54.0134	151.861	27.3576	31.8249
																							71.65	53.815	151.303	27.3666	31.8354
																							71.87	53.7424	151.099	27.3699	31.8392
																							72.68	53.4761	150.35	27.3821	31.8534
																							73.86	53.0904	149.266	27.3998	31.874
																							74.5	52.8824	148.681	27.4094	31.8852
																							74.84	52.7723	148.372	27.4145	31.8912
																							75.3	52.6236	147.954	27.4215	31.8992
																							75.49	52.5623	147.781	27.4243	31.9026
																							75.5	52.5591	147.772	27.4245	31.9028
																							76.32	52.2954	147.031	27.4368	31.9171
																							76.5503	52.2216	146.823	27.4403	31.9211
																							76.86	52.1225	146.545	27.445	31.9266
																							76.9227	52.1025	146.489	27.4459	31.9277
																							76.93	52.1001	146.482	27.446	31.9278
																							77.07	52.0554	146.356	27.4481	31.9303
																							77.85	51.8069	145.658	27.4599	31.9439
																							78.31	51.661	145.247	27.4668	31.952
																							79.83	51.1816	143.899	27.4897	31.9787
																							79.9124	51.1557	143.827	27.491	31.9801
																							82.9624	50.2077	141.161	27.537	32.0337
																							84.1	49.8586	140.18	27.5542	32.0537
																							86.32	49.1843	138.284	27.5878	32.0928
